# Supplementary material for: Genome-Wide Identification and Expression Analyses of the Chitinase Gene Family in Response to White Mold and Drought Stress in Soybean (Glycine max)
Source: Life (Basel). 2022 Aug 29;12(9):1340. doi: 10.3390/life12091340 (PMC9504482; doi:10.3390/life12091340)
Supplement: Supplementary file 1 [file life-12-01340-s001.zip]

Archive with 5 entries (4 files):
- life-1872358-supplementary/
- life-1872358-supplementary/life-1872358-supplementary.txt
- life-1872358-supplementary/life-1872358-supplementary.xlsx
- life-1872358-supplementary/Supplemmentary Figures.pdf
- life-1872358-supplementary/Table S1.pdf
