# Supplementary material for: Genome-Wide Identification and Expression Analyses of the Chitinase Gene Family in Response to White Mold and Drought Stress in Soybean (Glycine max)
Source: Life (Basel). 2022 Aug 29;12(9):1340. doi: 10.3390/life12091340 (PMC9504482; doi:10.3390/life12091340)
Supplement: Supplementary file 1 [file life-12-01340-s001.zip › life-1872358-supplementary/life-1872358-supplementary.txt]

#Batch CD-search tool	NIH/NLM/NCBI
#cdsid	QM3-qcdsearch-111EFBBBF316247B-193E7B83C162AA1B
#datatype	hitsStandard Results
#status	0
#Start time	2019-11-20T14:14:01	Run time	0:00:00:54
#status	success
Query	Hit type	PSSM-ID	From	To	E-Value	Bitscore	Accession	Short name	Incomplete	Superfamily
Q#1 - >Glyma.15G015100	specific	119356	27	306	2.41E-124	374.654	cd02877	GH18_hevamine_XipI_class_III	-	cl10447
Q#1 - >Glyma.15G015100	superfamily	353071	27	306	2.41E-124	374.654	cl10447	GH18_chitinase-like superfamily	-	-
Q#1 - >Glyma.15G015100	specific	270968	508	773	2.84E-83	266.831	cd14066	STKc_IRAK	-	cl21453
Q#1 - >Glyma.15G015100	superfamily	354810	508	773	2.84E-83	266.831	cl21453	PKc_like superfamily	-	-
Q#1 - >Glyma.15G015100	non-specific	197581	507	773	1.68E-57	196.983	smart00219	TyrKc	-	cl21453
Q#1 - >Glyma.15G015100	non-specific	336778	507	773	2.88E-52	182.697	pfam07714	Pkinase_Tyr	-	cl38241
Q#1 - >Glyma.15G015100	superfamily	336778	507	773	2.88E-52	182.697	cl38241	Pkinase_Tyr superfamily	-	-
Q#1 - >Glyma.15G015100	specific	223589	507	771	3.97E-33	131.788	COG0515	SPS1	C	cl21453
Q#1 - >Glyma.15G015100	specific	334217	27	295	2.69E-31	123.268	pfam00704	Glyco_hydro_18	-	cl38006
Q#1 - >Glyma.15G015100	superfamily	334217	27	295	2.69E-31	123.268	cl38006	Glyco_hydro_18 superfamily	-	-
Q#1 - >Glyma.15G015100	non-specific	240233	506	701	1.55E-20	93.6721	PTZ00024	PTZ00024	C	cl36498
Q#1 - >Glyma.15G015100	superfamily	240233	506	701	1.55E-20	93.6721	cl36498	PTZ00024 superfamily	C	-
Q#1 - >Glyma.15G015100	non-specific	274846	524	701	2.62E-11	67.5623	TIGR03903	TOMM_kin_cyc	C	cl37341
Q#1 - >Glyma.15G015100	superfamily	274846	524	701	2.62E-11	67.5623	cl37341	TOMM_kin_cyc superfamily	C	-
Q#1 - >Glyma.15G015100	non-specific	226000	87	310	5.85E-09	58.3499	COG3469	Chi1	N	cl10447
Q#2 - >Glyma.17G217000	specific	119358	41	375	1.38E-135	389.031	cd02879	GH18_plant_chitinase_class_V	-	cl10447
Q#2 - >Glyma.17G217000	superfamily	353071	41	375	1.38E-135	389.031	cl10447	GH18_chitinase-like superfamily	-	-
Q#2 - >Glyma.17G217000	specific	214753	41	369	6.00E-86	263.77	smart00636	Glyco_18	-	cl33392
Q#2 - >Glyma.17G217000	superfamily	214753	41	369	6.00E-86	263.77	cl33392	Glyco_18 superfamily	-	-
Q#2 - >Glyma.17G217000	specific	334217	41	279	7.79E-55	181.048	pfam00704	Glyco_hydro_18	-	cl38006
Q#2 - >Glyma.17G217000	superfamily	334217	41	279	7.79E-55	181.048	cl38006	Glyco_hydro_18 superfamily	-	-
Q#2 - >Glyma.17G217000	non-specific	225862	46	374	5.44E-45	160.287	COG3325	ChiA	-	cl34587
Q#2 - >Glyma.17G217000	superfamily	225862	46	374	5.44E-45	160.287	cl34587	ChiA superfamily	-	-
Q#3 - >Glyma.16G119200	specific	306651	82	311	9.60E-150	419.588	pfam00182	Glyco_hydro_19	-	cl27735
Q#3 - >Glyma.16G119200	superfamily	306651	82	311	9.60E-150	419.588	cl27735	Glyco_hydro_19 superfamily	-	-
Q#3 - >Glyma.16G119200	specific	340359	82	311	8.76E-119	340.948	cd00325	chitinase_GH19	-	cl00222
Q#3 - >Glyma.16G119200	superfamily	350962	82	311	8.76E-119	340.948	cl00222	Lyz_like superfamily	-	-
Q#3 - >Glyma.16G119200	specific	333909	26	61	3.94E-16	70.6338	pfam00187	Chitin_bind_1	-	cl16916
Q#3 - >Glyma.16G119200	superfamily	354287	26	61	3.94E-16	70.6338	cl16916	ChtBD1 superfamily	-	-
Q#3 - >Glyma.16G119200	specific	211312	24	62	2.80E-15	68.2848	cd06921	ChtBD1_GH19_hevein	-	cl16916
Q#3 - >Glyma.16G119200	specific	214593	25	62	1.84E-13	63.1545	smart00270	ChtBD1	-	cl16916
Q#3 - >Glyma.16G119200	non-specific	225720	108	277	6.91E-11	60.6161	COG3179	COG3179	-	cl00222
Q#4 - >Glyma.08G259200	specific	340359	74	298	1.38E-77	236.558	cd00325	chitinase_GH19	-	cl00222
Q#4 - >Glyma.08G259200	superfamily	350962	74	298	1.38E-77	236.558	cl00222	Lyz_like superfamily	-	-
Q#4 - >Glyma.08G259200	non-specific	306651	74	310	1.44E-68	213.891	pfam00182	Glyco_hydro_19	-	cl27735
Q#4 - >Glyma.08G259200	superfamily	306651	74	310	1.44E-68	213.891	cl27735	Glyco_hydro_19 superfamily	-	-
Q#4 - >Glyma.08G259200	non-specific	225720	176	228	0.00446046	37.5042	COG3179	COG3179	NC	cl00222
Q#5 - >Glyma.11G124500	specific	340359	38	235	1.98E-88	260.826	cd00325	chitinase_GH19	-	cl00222
Q#5 - >Glyma.11G124500	superfamily	350962	38	235	1.98E-88	260.826	cl00222	Lyz_like superfamily	-	-
Q#5 - >Glyma.11G124500	non-specific	306651	37	235	7.48E-70	213.506	pfam00182	Glyco_hydro_19	-	cl27735
Q#5 - >Glyma.11G124500	superfamily	306651	37	235	7.48E-70	213.506	cl27735	Glyco_hydro_19 superfamily	-	-
Q#6 - >Glyma.20G164900	specific	119356	28	297	2.79E-139	393.914	cd02877	GH18_hevamine_XipI_class_III	-	cl10447
Q#6 - >Glyma.20G164900	superfamily	353071	28	297	2.79E-139	393.914	cl10447	GH18_chitinase-like superfamily	-	-
Q#6 - >Glyma.20G164900	specific	334217	30	286	6.02E-32	119.031	pfam00704	Glyco_hydro_18	-	cl38006
Q#6 - >Glyma.20G164900	superfamily	334217	30	286	6.02E-32	119.031	cl38006	Glyco_hydro_18 superfamily	-	-
Q#6 - >Glyma.20G164900	non-specific	226000	36	281	9.54E-08	52.1867	COG3469	Chi1	-	cl10447
Q#7 - >Glyma.11G124600	non-specific	340359	58	169	3.04E-31	112.524	cd00325	chitinase_GH19	C	cl00222
Q#7 - >Glyma.11G124600	superfamily	350962	58	169	3.04E-31	112.524	cl00222	Lyz_like superfamily	C	-
Q#7 - >Glyma.11G124600	non-specific	306651	57	165	4.94E-22	88.7015	pfam00182	Glyco_hydro_19	C	cl27735
Q#7 - >Glyma.11G124600	superfamily	306651	57	165	4.94E-22	88.7015	cl27735	Glyco_hydro_19 superfamily	C	-
Q#8 - >Glyma.19G221800	non-specific	306651	34	266	1.02E-129	366.816	pfam00182	Glyco_hydro_19	-	cl27735
Q#8 - >Glyma.19G221800	superfamily	306651	34	266	1.02E-129	366.816	cl27735	Glyco_hydro_19 superfamily	-	-
Q#8 - >Glyma.19G221800	specific	340359	35	266	1.86E-119	340.948	cd00325	chitinase_GH19	-	cl00222
Q#8 - >Glyma.19G221800	superfamily	350962	35	266	1.86E-119	340.948	cl00222	Lyz_like superfamily	-	-
Q#8 - >Glyma.19G221800	non-specific	225720	71	261	6.19E-07	48.6749	COG3179	COG3179	-	cl00222
Q#9 - >Glyma.01G160100	non-specific	306651	33	266	5.97E-138	388.002	pfam00182	Glyco_hydro_19	-	cl27735
Q#9 - >Glyma.01G160100	superfamily	306651	33	266	5.97E-138	388.002	cl27735	Glyco_hydro_19 superfamily	-	-
Q#9 - >Glyma.01G160100	specific	340359	34	266	8.22E-117	334.399	cd00325	chitinase_GH19	-	cl00222
Q#9 - >Glyma.01G160100	superfamily	350962	34	266	8.22E-117	334.399	cl00222	Lyz_like superfamily	-	-
Q#9 - >Glyma.01G160100	non-specific	225720	81	230	5.47E-12	63.3125	COG3179	COG3179	-	cl00222
Q#10 - >Glyma.07G061600	specific	119356	24	287	3.26E-130	370.802	cd02877	GH18_hevamine_XipI_class_III	-	cl10447
Q#10 - >Glyma.07G061600	superfamily	353071	24	287	3.26E-130	370.802	cl10447	GH18_chitinase-like superfamily	-	-
Q#10 - >Glyma.07G061600	specific	334217	23	278	3.76E-30	114.023	pfam00704	Glyco_hydro_18	-	cl38006
Q#10 - >Glyma.07G061600	superfamily	334217	23	278	3.76E-30	114.023	cl38006	Glyco_hydro_18 superfamily	-	-
Q#10 - >Glyma.07G061600	non-specific	226000	45	280	4.21E-11	62.2019	COG3469	Chi1	-	cl10447
Q#11 - >Glyma.15G206800	non-specific	119358	27	356	8.96E-117	340.496	cd02879	GH18_plant_chitinase_class_V	-	cl10447
Q#11 - >Glyma.15G206800	superfamily	353071	27	356	8.96E-117	340.496	cl10447	GH18_chitinase-like superfamily	-	-
Q#11 - >Glyma.15G206800	specific	214753	30	350	1.27E-80	249.518	smart00636	Glyco_18	-	cl33392
Q#11 - >Glyma.15G206800	superfamily	214753	30	350	1.27E-80	249.518	cl33392	Glyco_18 superfamily	-	-
Q#11 - >Glyma.15G206800	specific	334217	31	350	1.82E-56	184.9	pfam00704	Glyco_hydro_18	-	cl38006
Q#11 - >Glyma.15G206800	superfamily	334217	31	350	1.82E-56	184.9	cl38006	Glyco_hydro_18 superfamily	-	-
Q#11 - >Glyma.15G206800	non-specific	225862	82	364	3.80E-35	133.323	COG3325	ChiA	N	cl34587
Q#11 - >Glyma.15G206800	superfamily	225862	82	364	3.80E-35	133.323	cl34587	ChiA superfamily	N	-
Q#12 - >Glyma.05G075000	specific	119356	26	296	1.22E-126	361.942	cd02877	GH18_hevamine_XipI_class_III	-	cl10447
Q#12 - >Glyma.05G075000	superfamily	353071	26	296	1.22E-126	361.942	cl10447	GH18_chitinase-like superfamily	-	-
Q#12 - >Glyma.05G075000	specific	334217	28	285	5.04E-27	105.934	pfam00704	Glyco_hydro_18	-	cl38006
Q#12 - >Glyma.05G075000	superfamily	334217	28	285	5.04E-27	105.934	cl38006	Glyco_hydro_18 superfamily	-	-
Q#12 - >Glyma.05G075000	non-specific	226000	89	280	9.13E-09	55.2683	COG3469	Chi1	N	cl10447
Q#13 - >Glyma.15G143600	specific	340359	64	301	1.38E-75	231.166	cd00325	chitinase_GH19	-	cl00222
Q#13 - >Glyma.15G143600	superfamily	350962	64	301	1.38E-75	231.166	cl00222	Lyz_like superfamily	-	-
Q#13 - >Glyma.15G143600	non-specific	306651	64	301	1.12E-66	208.499	pfam00182	Glyco_hydro_19	-	cl27735
Q#13 - >Glyma.15G143600	superfamily	306651	64	301	1.12E-66	208.499	cl27735	Glyco_hydro_19 superfamily	-	-
Q#14 - >Glyma.02G113600	specific	119356	25	294	2.75E-137	388.906	cd02877	GH18_hevamine_XipI_class_III	-	cl10447
Q#14 - >Glyma.02G113600	superfamily	353071	25	294	2.75E-137	388.906	cl10447	GH18_chitinase-like superfamily	-	-
Q#14 - >Glyma.02G113600	specific	334217	27	283	2.74E-33	122.498	pfam00704	Glyco_hydro_18	-	cl38006
Q#14 - >Glyma.02G113600	superfamily	334217	27	283	2.74E-33	122.498	cl38006	Glyco_hydro_18 superfamily	-	-
Q#14 - >Glyma.02G113600	non-specific	226000	76	283	9.51E-14	70.2911	COG3469	Chi1	N	cl10447
Q#15 - >Glyma.12G049200	specific	340359	83	280	1.08E-76	232.707	cd00325	chitinase_GH19	-	cl00222
Q#15 - >Glyma.12G049200	superfamily	350962	83	280	1.08E-76	232.707	cl00222	Lyz_like superfamily	-	-
Q#15 - >Glyma.12G049200	non-specific	306651	82	280	2.02E-55	178.453	pfam00182	Glyco_hydro_19	-	cl27735
Q#15 - >Glyma.12G049200	superfamily	306651	82	280	2.02E-55	178.453	cl27735	Glyco_hydro_19 superfamily	-	-
Q#15 - >Glyma.12G049200	specific	211311	39	62	9.27E-09	50.0766	cd00035	ChtBD1	N	cl16916
Q#15 - >Glyma.12G049200	superfamily	354287	39	62	9.27E-09	50.0766	cl16916	ChtBD1 superfamily	N	-
Q#15 - >Glyma.12G049200	specific	333909	39	62	2.83E-08	48.6774	pfam00187	Chitin_bind_1	N	cl16916
Q#15 - >Glyma.12G049200	specific	214593	39	65	2.26E-07	46.2057	smart00270	ChtBD1	N	cl16916
Q#16 - >Glyma.19G076200	specific	119356	45	312	9.24E-126	360.401	cd02877	GH18_hevamine_XipI_class_III	-	cl10447
Q#16 - >Glyma.19G076200	superfamily	353071	45	312	9.24E-126	360.401	cl10447	GH18_chitinase-like superfamily	-	-
Q#16 - >Glyma.19G076200	specific	334217	47	303	4.62E-28	109.016	pfam00704	Glyco_hydro_18	-	cl38006
Q#16 - >Glyma.19G076200	superfamily	334217	47	303	4.62E-28	109.016	cl38006	Glyco_hydro_18 superfamily	-	-
Q#16 - >Glyma.19G076200	non-specific	226000	96	298	4.45E-09	56.4239	COG3469	Chi1	N	cl10447
Q#17 - >Glyma.13G155800	specific	119358	25	359	7.16E-122	353.978	cd02879	GH18_plant_chitinase_class_V	-	cl10447
Q#17 - >Glyma.13G155800	superfamily	353071	25	359	7.16E-122	353.978	cl10447	GH18_chitinase-like superfamily	-	-
Q#17 - >Glyma.13G155800	specific	214753	39	354	3.42E-72	228.332	smart00636	Glyco_18	-	cl33392
Q#17 - >Glyma.13G155800	superfamily	214753	39	354	3.42E-72	228.332	cl33392	Glyco_18 superfamily	-	-
Q#17 - >Glyma.13G155800	specific	334217	44	264	4.66E-50	168.721	pfam00704	Glyco_hydro_18	-	cl38006
Q#17 - >Glyma.13G155800	superfamily	334217	44	264	4.66E-50	168.721	cl38006	Glyco_hydro_18 superfamily	-	-
Q#17 - >Glyma.13G155800	non-specific	225862	39	349	4.45E-33	127.93	COG3325	ChiA	-	cl34587
Q#17 - >Glyma.13G155800	superfamily	225862	39	349	4.45E-33	127.93	cl34587	ChiA superfamily	-	-
Q#18 - >Glyma.17G103500	specific	119358	24	357	2.58E-125	362.452	cd02879	GH18_plant_chitinase_class_V	-	cl10447
Q#18 - >Glyma.17G103500	superfamily	353071	24	357	2.58E-125	362.452	cl10447	GH18_chitinase-like superfamily	-	-
Q#18 - >Glyma.17G103500	specific	214753	38	352	3.71E-77	241.043	smart00636	Glyco_18	-	cl33392
Q#18 - >Glyma.17G103500	superfamily	214753	38	352	3.71E-77	241.043	cl33392	Glyco_18 superfamily	-	-
Q#18 - >Glyma.17G103500	specific	334217	43	352	3.04E-54	179.507	pfam00704	Glyco_hydro_18	-	cl38006
Q#18 - >Glyma.17G103500	superfamily	334217	43	352	3.04E-54	179.507	cl38006	Glyco_hydro_18 superfamily	-	-
Q#18 - >Glyma.17G103500	non-specific	225862	38	347	5.04E-36	136.019	COG3325	ChiA	-	cl34587
Q#18 - >Glyma.17G103500	superfamily	225862	38	347	5.04E-36	136.019	cl34587	ChiA superfamily	-	-
Q#19 - >Glyma.13G346700	specific	340359	76	274	3.85E-78	236.173	cd00325	chitinase_GH19	-	cl00222
Q#19 - >Glyma.13G346700	superfamily	350962	76	274	3.85E-78	236.173	cl00222	Lyz_like superfamily	-	-
Q#19 - >Glyma.13G346700	non-specific	306651	75	274	6.63E-57	181.92	pfam00182	Glyco_hydro_19	-	cl27735
Q#19 - >Glyma.13G346700	superfamily	306651	75	274	6.63E-57	181.92	cl27735	Glyco_hydro_19 superfamily	-	-
Q#19 - >Glyma.13G346700	specific	333909	32	55	1.57E-08	49.0626	pfam00187	Chitin_bind_1	N	cl16916
Q#19 - >Glyma.13G346700	superfamily	354287	32	55	1.57E-08	49.0626	cl16916	ChtBD1 superfamily	N	-
Q#19 - >Glyma.13G346700	specific	211311	32	60	3.83E-08	48.1506	cd00035	ChtBD1	N	cl16916
Q#19 - >Glyma.13G346700	specific	214593	24	60	2.31E-07	46.2057	smart00270	ChtBD1	-	cl16916
Q#20 - >Glyma.12G156600	specific	119356	28	296	1.54E-140	397.38	cd02877	GH18_hevamine_XipI_class_III	-	cl10447
Q#20 - >Glyma.12G156600	superfamily	353071	28	296	1.54E-140	397.38	cl10447	GH18_chitinase-like superfamily	-	-
Q#20 - >Glyma.12G156600	specific	334217	30	285	1.87E-32	120.186	pfam00704	Glyco_hydro_18	-	cl38006
Q#20 - >Glyma.12G156600	superfamily	334217	30	285	1.87E-32	120.186	cl38006	Glyco_hydro_18 superfamily	-	-
Q#20 - >Glyma.12G156600	non-specific	226000	36	289	1.57E-11	63.7427	COG3469	Chi1	-	cl10447
Q#21 - >Glyma.09G126200	specific	119356	27	289	1.42E-133	379.276	cd02877	GH18_hevamine_XipI_class_III	-	cl10447
Q#21 - >Glyma.09G126200	superfamily	353071	27	289	1.42E-133	379.276	cl10447	GH18_chitinase-like superfamily	-	-
Q#21 - >Glyma.09G126200	specific	334217	29	278	2.66E-28	109.016	pfam00704	Glyco_hydro_18	-	cl38006
Q#21 - >Glyma.09G126200	superfamily	334217	29	278	2.66E-28	109.016	cl38006	Glyco_hydro_18 superfamily	-	-
Q#21 - >Glyma.09G126200	non-specific	226000	35	273	1.35E-06	48.7199	COG3469	Chi1	-	cl10447
Q#22 - >Glyma.10G138400	non-specific	306651	29	239	1.81E-109	314.428	pfam00182	Glyco_hydro_19	-	cl27735
Q#22 - >Glyma.10G138400	superfamily	306651	29	239	1.81E-109	314.428	cl27735	Glyco_hydro_19 superfamily	-	-
Q#22 - >Glyma.10G138400	specific	340359	29	239	6.01E-97	282.782	cd00325	chitinase_GH19	-	cl00222
Q#22 - >Glyma.10G138400	superfamily	350962	29	239	6.01E-97	282.782	cl00222	Lyz_like superfamily	-	-
Q#23 - >Glyma.17G076100	specific	119358	31	366	1.37E-141	403.669	cd02879	GH18_plant_chitinase_class_V	-	cl10447
Q#23 - >Glyma.17G076100	superfamily	353071	31	366	1.37E-141	403.669	cl10447	GH18_chitinase-like superfamily	-	-
Q#23 - >Glyma.17G076100	specific	214753	32	360	2.10E-92	279.948	smart00636	Glyco_18	-	cl33392
Q#23 - >Glyma.17G076100	superfamily	214753	32	360	2.10E-92	279.948	cl33392	Glyco_18 superfamily	-	-
Q#23 - >Glyma.17G076100	specific	334217	33	360	1.39E-67	213.79	pfam00704	Glyco_hydro_18	-	cl38006
Q#23 - >Glyma.17G076100	superfamily	334217	33	360	1.39E-67	213.79	cl38006	Glyco_hydro_18 superfamily	-	-
Q#23 - >Glyma.17G076100	non-specific	225862	21	374	1.79E-42	153.353	COG3325	ChiA	-	cl34587
Q#23 - >Glyma.17G076100	superfamily	225862	21	374	1.79E-42	153.353	cl34587	ChiA superfamily	-	-
Q#24 - >Glyma.08G300300	non-specific	119356	26	243	2.30E-92	272.961	cd02877	GH18_hevamine_XipI_class_III	-	cl10447
Q#24 - >Glyma.08G300300	superfamily	353071	26	243	2.30E-92	272.961	cl10447	GH18_chitinase-like superfamily	-	-
Q#24 - >Glyma.08G300300	specific	334217	22	232	3.69E-17	77.8144	pfam00704	Glyco_hydro_18	-	cl38006
Q#24 - >Glyma.08G300300	superfamily	334217	22	232	3.69E-17	77.8144	cl38006	Glyco_hydro_18 superfamily	-	-
Q#24 - >Glyma.08G300300	non-specific	226000	36	186	2.03E-10	59.5055	COG3469	Chi1	C	cl10447
Q#25 - >Glyma.02G042500	specific	306651	84	313	1.44E-152	426.907	pfam00182	Glyco_hydro_19	-	cl27735
Q#25 - >Glyma.02G042500	superfamily	306651	84	313	1.44E-152	426.907	cl27735	Glyco_hydro_19 superfamily	-	-
Q#25 - >Glyma.02G042500	specific	340359	85	313	7.42E-122	349.037	cd00325	chitinase_GH19	-	cl00222
Q#25 - >Glyma.02G042500	superfamily	350962	85	313	7.42E-122	349.037	cl00222	Lyz_like superfamily	-	-
Q#25 - >Glyma.02G042500	specific	211312	24	63	1.09E-16	72.1368	cd06921	ChtBD1_GH19_hevein	-	cl16916
Q#25 - >Glyma.02G042500	superfamily	354287	24	63	1.09E-16	72.1368	cl16916	ChtBD1 superfamily	-	-
Q#25 - >Glyma.02G042500	non-specific	225720	131	289	1.45E-15	73.7129	COG3179	COG3179	-	cl00222
Q#25 - >Glyma.02G042500	specific	333909	26	61	1.99E-15	68.7078	pfam00187	Chitin_bind_1	-	cl16916
Q#25 - >Glyma.02G042500	specific	214593	25	62	3.79E-13	62.3841	smart00270	ChtBD1	-	cl16916
Q#26 - >Glyma.18G120700	specific	119356	26	292	6.60E-141	398.151	cd02877	GH18_hevamine_XipI_class_III	-	cl10447
Q#26 - >Glyma.18G120700	superfamily	353071	26	292	6.60E-141	398.151	cl10447	GH18_chitinase-like superfamily	-	-
Q#26 - >Glyma.18G120700	specific	334217	27	282	1.53E-38	135.979	pfam00704	Glyco_hydro_18	-	cl38006
Q#26 - >Glyma.18G120700	superfamily	334217	27	282	1.53E-38	135.979	cl38006	Glyco_hydro_18 superfamily	-	-
Q#26 - >Glyma.18G120700	non-specific	226000	25	282	2.63E-16	77.6099	COG3469	Chi1	-	cl10447
Q#27 - >Glyma.09G038500	specific	340359	63	300	1.00E-77	236.558	cd00325	chitinase_GH19	-	cl00222
Q#27 - >Glyma.09G038500	superfamily	350962	63	300	1.00E-77	236.558	cl00222	Lyz_like superfamily	-	-
Q#27 - >Glyma.09G038500	non-specific	306651	63	300	1.96E-67	210.425	pfam00182	Glyco_hydro_19	-	cl27735
Q#27 - >Glyma.09G038500	superfamily	306651	63	300	1.96E-67	210.425	cl27735	Glyco_hydro_19 superfamily	-	-
Q#28 - >Glyma.20G164600	specific	119356	28	299	1.54E-138	392.373	cd02877	GH18_hevamine_XipI_class_III	-	cl10447
Q#28 - >Glyma.20G164600	superfamily	353071	28	299	1.54E-138	392.373	cl10447	GH18_chitinase-like superfamily	-	-
Q#28 - >Glyma.20G164600	specific	334217	30	288	5.27E-37	132.513	pfam00704	Glyco_hydro_18	-	cl38006
Q#28 - >Glyma.20G164600	superfamily	334217	30	288	5.27E-37	132.513	cl38006	Glyco_hydro_18 superfamily	-	-
Q#28 - >Glyma.20G164600	non-specific	226000	52	284	1.17E-09	58.3499	COG3469	Chi1	-	cl10447
Q#28 - >Glyma.20G164600	non-specific	214753	51	247	0.00386228	38.0431	smart00636	Glyco_18	C	cl33392
Q#28 - >Glyma.20G164600	superfamily	214753	51	247	0.00386228	38.0431	cl33392	Glyco_18 superfamily	C	-
Q#29 - >Glyma.03G254300	specific	119356	26	301	3.06E-140	396.61	cd02877	GH18_hevamine_XipI_class_III	-	cl10447
Q#29 - >Glyma.03G254300	superfamily	353071	26	301	3.06E-140	396.61	cl10447	GH18_chitinase-like superfamily	-	-
Q#29 - >Glyma.03G254300	specific	334217	28	290	3.72E-36	130.202	pfam00704	Glyco_hydro_18	-	cl38006
Q#29 - >Glyma.03G254300	superfamily	334217	28	290	3.72E-36	130.202	cl38006	Glyco_hydro_18 superfamily	-	-
Q#29 - >Glyma.03G254300	non-specific	226000	50	293	1.18E-16	78.7655	COG3469	Chi1	-	cl10447
Q#29 - >Glyma.03G254300	non-specific	234735	83	125	0.00476789	37.4145	PRK00358	pyrH	C	cl00452
Q#29 - >Glyma.03G254300	superfamily	351098	83	125	0.00476789	37.4145	cl00452	AAK superfamily	C	-
Q#30 - >Glyma.02G007400	non-specific	306651	42	271	1.00E-126	359.882	pfam00182	Glyco_hydro_19	-	cl27735
Q#30 - >Glyma.02G007400	superfamily	306651	42	271	1.00E-126	359.882	cl27735	Glyco_hydro_19 superfamily	-	-
Q#30 - >Glyma.02G007400	specific	340359	42	271	1.56E-116	333.629	cd00325	chitinase_GH19	-	cl00222
Q#30 - >Glyma.02G007400	superfamily	350962	42	271	1.56E-116	333.629	cl00222	Lyz_like superfamily	-	-
Q#30 - >Glyma.02G007400	non-specific	225720	86	266	5.23E-06	45.9785	COG3179	COG3179	-	cl00222
Q#31 - >Glyma.16G173000	specific	119356	26	295	3.45E-140	396.225	cd02877	GH18_hevamine_XipI_class_III	-	cl10447
Q#31 - >Glyma.16G173000	superfamily	353071	26	295	3.45E-140	396.225	cl10447	GH18_chitinase-like superfamily	-	-
Q#31 - >Glyma.16G173000	specific	334217	28	284	5.55E-35	126.735	pfam00704	Glyco_hydro_18	-	cl38006
Q#31 - >Glyma.16G173000	superfamily	334217	28	284	5.55E-35	126.735	cl38006	Glyco_hydro_18 superfamily	-	-
Q#31 - >Glyma.16G173000	non-specific	226000	34	280	1.38E-09	57.9647	COG3469	Chi1	-	cl10447
Q#32 - >Glyma.19G251900	non-specific	119356	8	141	2.92E-37	128.126	cd02877	GH18_hevamine_XipI_class_III	-	cl10447
Q#32 - >Glyma.19G251900	superfamily	353071	8	141	2.92E-37	128.126	cl10447	GH18_chitinase-like superfamily	-	-
Q#32 - >Glyma.19G251900	non-specific	334217	55	127	0.00198584	36.9832	pfam00704	Glyco_hydro_18	N	cl38006
Q#32 - >Glyma.19G251900	superfamily	334217	55	127	0.00198584	36.9832	cl38006	Glyco_hydro_18 superfamily	N	-
Q#33 - >Glyma.08G299700	specific	119356	26	297	7.53E-136	385.439	cd02877	GH18_hevamine_XipI_class_III	-	cl10447
Q#33 - >Glyma.08G299700	superfamily	353071	26	297	7.53E-136	385.439	cl10447	GH18_chitinase-like superfamily	-	-
Q#33 - >Glyma.08G299700	specific	334217	27	287	2.27E-32	120.186	pfam00704	Glyco_hydro_18	-	cl38006
Q#33 - >Glyma.08G299700	superfamily	334217	27	287	2.27E-32	120.186	cl38006	Glyco_hydro_18 superfamily	-	-
Q#33 - >Glyma.08G299700	non-specific	226000	34	287	2.97E-17	80.3063	COG3469	Chi1	-	cl10447
Q#34 - >Glyma.18G120800	non-specific	119356	28	206	4.22E-77	232.515	cd02877	GH18_hevamine_XipI_class_III	C	cl10447
Q#34 - >Glyma.18G120800	superfamily	353071	28	206	4.22E-77	232.515	cl10447	GH18_chitinase-like superfamily	C	-
Q#34 - >Glyma.18G120800	specific	334217	28	206	8.08E-15	70.4956	pfam00704	Glyco_hydro_18	C	cl38006
Q#34 - >Glyma.18G120800	superfamily	334217	28	206	8.08E-15	70.4956	cl38006	Glyco_hydro_18 superfamily	C	-
Q#35 - >Glyma.01G055200	specific	119356	25	294	3.43E-140	396.225	cd02877	GH18_hevamine_XipI_class_III	-	cl10447
Q#35 - >Glyma.01G055200	superfamily	353071	25	294	3.43E-140	396.225	cl10447	GH18_chitinase-like superfamily	-	-
Q#35 - >Glyma.01G055200	specific	334217	27	283	2.96E-35	127.505	pfam00704	Glyco_hydro_18	-	cl38006
Q#35 - >Glyma.01G055200	superfamily	334217	27	283	2.96E-35	127.505	cl38006	Glyco_hydro_18 superfamily	-	-
Q#35 - >Glyma.01G055200	non-specific	226000	76	284	2.22E-16	77.9951	COG3469	Chi1	N	cl10447
Q#36 - >Glyma.20G035400	specific	119356	26	295	7.66E-114	346.534	cd02877	GH18_hevamine_XipI_class_III	-	cl10447
Q#36 - >Glyma.20G035400	superfamily	353071	26	295	7.66E-114	346.534	cl10447	GH18_chitinase-like superfamily	-	-
Q#36 - >Glyma.20G035400	specific	270968	487	752	1.23E-92	291.099	cd14066	STKc_IRAK	-	cl21453
Q#36 - >Glyma.20G035400	superfamily	354810	487	752	1.23E-92	291.099	cl21453	PKc_like superfamily	-	-
Q#36 - >Glyma.20G035400	non-specific	214568	484	752	4.33E-53	184.674	smart00221	STYKc	-	cl33378
Q#36 - >Glyma.20G035400	superfamily	214568	484	752	4.33E-53	184.674	cl33378	STYKc superfamily	-	-
Q#36 - >Glyma.20G035400	non-specific	336778	484	682	2.84E-49	174.223	pfam07714	Pkinase_Tyr	-	cl38241
Q#36 - >Glyma.20G035400	superfamily	336778	484	682	2.84E-49	174.223	cl38241	Pkinase_Tyr superfamily	-	-
Q#36 - >Glyma.20G035400	specific	223589	480	749	2.36E-34	135.64	COG0515	SPS1	C	cl21453
Q#36 - >Glyma.20G035400	specific	334217	27	286	1.84E-25	106.319	pfam00704	Glyco_hydro_18	-	cl38006
Q#36 - >Glyma.20G035400	superfamily	334217	27	286	1.84E-25	106.319	cl38006	Glyco_hydro_18 superfamily	-	-
Q#36 - >Glyma.20G035400	non-specific	215061	391	752	5.33E-21	98.3816	PLN00113	PLN00113	N	cl33413
Q#36 - >Glyma.20G035400	superfamily	215061	391	752	5.33E-21	98.3816	cl33413	PLN00113 superfamily	N	-
Q#36 - >Glyma.20G035400	non-specific	274846	503	679	2.36E-11	67.5623	TIGR03903	TOMM_kin_cyc	C	cl37341
Q#36 - >Glyma.20G035400	superfamily	274846	503	679	2.36E-11	67.5623	cl37341	TOMM_kin_cyc superfamily	C	-
Q#36 - >Glyma.20G035400	non-specific	226000	49	287	1.26E-06	51.0311	COG3469	Chi1	-	cl10447
Q#37 - >Glyma.18G120200	specific	119356	26	293	1.50E-137	389.676	cd02877	GH18_hevamine_XipI_class_III	-	cl10447
Q#37 - >Glyma.18G120200	superfamily	353071	26	293	1.50E-137	389.676	cl10447	GH18_chitinase-like superfamily	-	-
Q#37 - >Glyma.18G120200	specific	334217	27	282	2.68E-37	132.898	pfam00704	Glyco_hydro_18	-	cl38006
Q#37 - >Glyma.18G120200	superfamily	334217	27	282	2.68E-37	132.898	cl38006	Glyco_hydro_18 superfamily	-	-
Q#37 - >Glyma.18G120200	non-specific	226000	77	282	5.92E-19	85.3139	COG3469	Chi1	N	cl10447
Q#37 - >Glyma.18G120200	non-specific	214753	93	241	0.00224044	38.8135	smart00636	Glyco_18	C	cl33392
Q#37 - >Glyma.18G120200	superfamily	214753	93	241	0.00224044	38.8135	cl33392	Glyco_18 superfamily	C	-
Q#38 - >Glyma.12G049100	non-specific	340359	38	114	3.12E-20	81.3231	cd00325	chitinase_GH19	C	cl00222
Q#38 - >Glyma.12G049100	superfamily	350962	38	114	3.12E-20	81.3231	cl00222	Lyz_like superfamily	C	-
Q#38 - >Glyma.12G049100	non-specific	306651	37	114	1.06E-14	66.7451	pfam00182	Glyco_hydro_19	C	cl27735
Q#38 - >Glyma.12G049100	superfamily	306651	37	114	1.06E-14	66.7451	cl27735	Glyco_hydro_19 superfamily	C	-
Q#39 - >Glyma.18G283400	specific	340359	77	301	7.21E-78	237.329	cd00325	chitinase_GH19	-	cl00222
Q#39 - >Glyma.18G283400	superfamily	350962	77	301	7.21E-78	237.329	cl00222	Lyz_like superfamily	-	-
Q#39 - >Glyma.18G283400	non-specific	306651	77	301	3.88E-68	212.736	pfam00182	Glyco_hydro_19	-	cl27735
Q#39 - >Glyma.18G283400	superfamily	306651	77	301	3.88E-68	212.736	cl27735	Glyco_hydro_19 superfamily	-	-
Q#39 - >Glyma.18G283400	non-specific	225720	179	231	0.00390196	37.8894	COG3179	COG3179	NC	cl00222
Q#40 - >Glyma.10G227700	specific	119356	29	302	3.47E-143	404.314	cd02877	GH18_hevamine_XipI_class_III	-	cl10447
Q#40 - >Glyma.10G227700	superfamily	353071	29	302	3.47E-143	404.314	cl10447	GH18_chitinase-like superfamily	-	-
Q#40 - >Glyma.10G227700	specific	334217	31	291	1.02E-36	131.742	pfam00704	Glyco_hydro_18	-	cl38006
Q#40 - >Glyma.10G227700	superfamily	334217	31	291	1.02E-36	131.742	cl38006	Glyco_hydro_18 superfamily	-	-
Q#40 - >Glyma.10G227700	non-specific	226000	80	287	3.43E-11	62.9723	COG3469	Chi1	N	cl10447
Q#40 - >Glyma.10G227700	non-specific	214753	34	250	0.00114551	39.9691	smart00636	Glyco_18	C	cl33392
Q#40 - >Glyma.10G227700	superfamily	214753	34	250	0.00114551	39.9691	cl33392	Glyco_18 superfamily	C	-
Q#41 - >Glyma.15G206400	specific	119358	26	358	2.72E-140	414.454	cd02879	GH18_plant_chitinase_class_V	-	cl10447
Q#41 - >Glyma.15G206400	superfamily	353071	26	358	2.72E-140	414.454	cl10447	GH18_chitinase-like superfamily	-	-
Q#41 - >Glyma.15G206400	specific	270968	451	717	1.32E-84	269.142	cd14066	STKc_IRAK	-	cl21453
Q#41 - >Glyma.15G206400	superfamily	354810	451	717	1.32E-84	269.142	cl21453	PKc_like superfamily	-	-
Q#41 - >Glyma.15G206400	specific	214753	31	352	1.72E-76	249.903	smart00636	Glyco_18	-	cl33392
Q#41 - >Glyma.15G206400	superfamily	214753	31	352	1.72E-76	249.903	cl33392	Glyco_18 superfamily	-	-
Q#41 - >Glyma.15G206400	specific	334217	31	265	1.37E-53	185.67	pfam00704	Glyco_hydro_18	-	cl38006
Q#41 - >Glyma.15G206400	superfamily	334217	31	265	1.37E-53	185.67	cl38006	Glyco_hydro_18 superfamily	-	-
Q#41 - >Glyma.15G206400	non-specific	214568	446	716	2.52E-53	185.06	smart00221	STYKc	-	cl33378
Q#41 - >Glyma.15G206400	superfamily	214568	446	716	2.52E-53	185.06	cl33378	STYKc superfamily	-	-
Q#41 - >Glyma.15G206400	non-specific	336778	445	716	4.00E-49	173.452	pfam07714	Pkinase_Tyr	-	cl38241
Q#41 - >Glyma.15G206400	superfamily	336778	445	716	4.00E-49	173.452	cl38241	Pkinase_Tyr superfamily	-	-
Q#41 - >Glyma.15G206400	specific	223589	445	714	2.48E-33	132.558	COG0515	SPS1	C	cl21453
Q#41 - >Glyma.15G206400	non-specific	225862	35	364	1.97E-32	131.012	COG3325	ChiA	-	cl34587
Q#41 - >Glyma.15G206400	superfamily	225862	35	364	1.97E-32	131.012	cl34587	ChiA superfamily	-	-
Q#41 - >Glyma.15G206400	non-specific	215036	425	644	4.13E-17	83.3345	PLN00034	PLN00034	C	cl33408
Q#41 - >Glyma.15G206400	superfamily	215036	425	644	4.13E-17	83.3345	cl33408	PLN00034 superfamily	C	-
Q#41 - >Glyma.15G206400	non-specific	274846	468	645	6.28E-10	62.5547	TIGR03903	TOMM_kin_cyc	C	cl37341
Q#41 - >Glyma.15G206400	superfamily	274846	468	645	6.28E-10	62.5547	cl37341	TOMM_kin_cyc superfamily	C	-
