# Supplementary material for: Genome-Wide Identification and Expression Analyses of the Chitinase Gene Family in Response to White Mold and Drought Stress in Soybean (Glycine max)
Source: Life (Basel). 2022 Aug 29;12(9):1340. doi: 10.3390/life12091340 (PMC9504482; doi:10.3390/life12091340)
Supplement: Supplementary file 1 [file life-12-01340-s001.zip › life-1872358-supplementary/life-1872358-supplementary.xlsx]

## Sheet: list chi of arabidopsis
No	Gene ID	Class	Domain	Members
1.	At3g12500	I	GH 19, CBD	1
2.	At1g02360	II	Gh19	4
3.	At4g01700	II	GH19
4.	AT1g05850	II	GH19
5.	At3g16920	II	Gh19
6.	At5g24090	III	GH18	1
7.	At1g56680	IV	GH 19, CBD	9
8.	At2g43570	IV	GH 19, CBD	-
9.	At2g43580	IV	GH 19, CBD	-
10.	At2g43590	IV	GH 19, CBD
11.	At2g43600	IV	GH 19, CBD	-
12.	At2g43610	IV	GH 19, CBD	-
13.	At2g43620	IV	GH 19, CBD	-
14.	At3g47540	IV	GH19	-
15.	At3g54420	IV	GH 19, CBD	-
16.	At4g19720	V	GH18	9
17.	At4g19730	V	GH18	-
18.	At4g19740	V	GH18	-
19.	At4g19750	V	GH18	-
20.	At4g19760	V	GH18	-
21.	At4g19770	V	GH18	-
22.	At4g19800	V	GH18	-
23.	At4g19810	V	GH18	-
24.	At4g19820	V	GH18	-

## Sheet: blast result
Query id	Subject id	% identity	alignment length	mismatches	gap openings	q. start	q. end	s. start	s. end	e-value	bit score	T/F
AT1G02360	Glyma.02G007400.1.p	71.6	257	73	0	15	271	21	277	2e-140	497
AT1G02360	Glyma.19G221800.1.p	73.14	242	65	0	30	271	31	272	3e-137	487
AT1G02360	Glyma.10G138400.1.p	76.3	135	32	0	36	170	29	163	7e-121	294
AT1G02360	Glyma.10G138400.1.p	72.84	81	22	0	191	271	165	245	7e-121	159
AT1G02360	Glyma.16G119200.1.p	56.55	145	63	0	127	271	173	317	1e-87	216
AT1G02360	Glyma.16G119200.1.p	51.14	88	43	0	30	117	78	165	1e-87	126
AT1G02360	Glyma.02G042500.1.p	57.45	141	60	0	132	272	180	320	5e-87	220
AT1G02360	Glyma.02G042500.1.p	50	88	44	0	30	117	81	168	5e-87	121
AT1G02360	Glyma.02G042500.2.p	58.82	119	49	0	132	250	180	298	9e-78	189
AT1G02360	Glyma.02G042500.2.p	50	88	44	0	30	117	81	168	9e-78	121
AT1G02360	Glyma.02G042500.3.p	57.45	141	60	0	132	272	173	313	2e-77	220
AT1G02360	Glyma.02G042500.3.p	41.43	70	41	0	30	99	81	150	2e-77	76.4
AT1G02360	Glyma.02G042500.3.p	76.92	13	3	0	105	117	149	161	2e-77	32
AT1G02360	Glyma.01G160100.1.p	49.64	139	70	0	133	271	134	272	3e-74	191
AT1G02360	Glyma.01G160100.1.p	63.04	46	17	0	54	99	55	100	3e-74	71.3
AT1G02360	Glyma.01G160100.1.p	58.06	31	13	0	98	128	101	131	3e-74	55.2
AT1G02360	Glyma.18G283400.1.p	48.57	70	36	0	121	190	163	232	4e-47	88.9
AT1G02360	Glyma.18G283400.1.p	45.45	55	30	0	72	126	113	167	4e-47	74.6
AT1G02360	Glyma.18G283400.1.p	35.94	64	41	0	194	257	237	300	4e-47	55.2
AT1G02360	Glyma.18G283400.1.p	29.03	31	22	0	39	69	78	108	4e-47	25.5
AT1G02360	Glyma.08G259200.1.p	48.57	70	36	0	121	190	160	229	3e-46	88.9
AT1G02360	Glyma.08G259200.1.p	43.64	55	31	0	72	126	110	164	3e-46	72.7
AT1G02360	Glyma.08G259200.1.p	35.94	64	41	0	194	257	234	297	3e-46	54.2
AT1G02360	Glyma.08G259200.1.p	29.03	31	22	0	39	69	75	105	3e-46	25.5
AT1G02360	Glyma.11G124500.1.p	65.71	70	24	0	124	193	115	184	5e-46	136
AT1G02360	Glyma.11G124500.1.p	38.3	47	29	0	219	265	189	235	5e-46	44.1
AT1G02360	Glyma.11G124500.1.p	32.08	53	36	0	44	96	47	99	5e-46	42.7
AT1G02360	Glyma.09G038500.1.p	57.63	59	25	0	132	190	160	218	1e-45	92.6
AT1G02360	Glyma.09G038500.1.p	41.82	55	32	0	72	126	99	153	1e-45	67.2
AT1G02360	Glyma.09G038500.1.p	37.5	56	35	0	190	245	219	274	1e-45	54.2
AT1G02360	Glyma.09G038500.1.p	25.71	35	26	0	39	73	64	98	1e-45	25.5
AT1G02360	Glyma.15G143600.1.p	55.93	59	26	0	132	190	161	219	4e-45	90.3
AT1G02360	Glyma.15G143600.1.p	41.82	55	32	0	72	126	100	154	4e-45	67.2
AT1G02360	Glyma.15G143600.1.p	37.5	56	35	0	190	245	220	275	4e-45	54.2
AT1G02360	Glyma.15G143600.1.p	25.71	35	26	0	39	73	65	99	4e-45	26
AT1G02360	Glyma.13G346700.1.p	57.35	68	29	0	126	193	156	223	2e-40	111
AT1G02360	Glyma.13G346700.1.p	44.68	47	26	0	219	265	228	274	2e-40	48.7
AT1G02360	Glyma.13G346700.1.p	32.08	53	36	0	44	96	85	137	2e-40	44.1
AT1G02360	Glyma.12G049200.1.p	61.43	70	27	0	124	193	160	229	2e-38	119
AT1G02360	Glyma.12G049200.1.p	40.43	47	28	0	219	265	234	280	2e-38	44.5
AT1G02360	Glyma.12G049200.1.p	26.09	46	34	0	51	96	99	144	2e-38	33.4
AT1G02360	Glyma.11G124600.1.p	54.84	31	14	0	124	154	135	165	1e-11	51.9
AT1G02360	Glyma.11G124600.1.p	30.43	46	32	0	51	96	74	119	1e-11	36.6
AT1G05850	Glyma.18G283400.1.p	71.25	313	90	0	8	320	17	329	7e-170	595
AT1G05850	Glyma.08G259200.1.p	71.57	313	89	0	8	320	14	326	5e-169	593
AT1G05850	Glyma.09G038500.1.p	69.89	269	81	0	11	279	6	274	6e-162	503
AT1G05850	Glyma.09G038500.1.p	67.35	49	16	0	273	321	269	317	6e-162	88.1
AT1G05850	Glyma.15G143600.1.p	69.63	270	82	0	10	279	6	275	4e-161	503
AT1G05850	Glyma.15G143600.1.p	65.31	49	17	0	273	321	270	318	4e-161	85.4
AT1G05850	Glyma.02G042500.1.p	48.28	58	30	0	165	222	180	237	5e-45	84.9
AT1G05850	Glyma.02G042500.1.p	32.35	68	46	0	228	295	242	309	5e-45	60.5
AT1G05850	Glyma.02G042500.1.p	44.9	49	27	0	103	151	122	170	5e-45	55.9
AT1G05850	Glyma.02G042500.1.p	37.14	35	22	0	69	103	90	124	5e-45	30.5
AT1G05850	Glyma.02G042500.1.p	53.85	13	6	0	298	310	307	319	5e-45	23.2
AT1G05850	Glyma.16G119200.1.p	49.15	59	30	0	164	222	177	235	1e-41	86.3
AT1G05850	Glyma.16G119200.1.p	44.68	47	26	0	103	149	119	165	1e-41	55
AT1G05850	Glyma.16G119200.1.p	28.13	64	46	0	228	291	240	303	1e-41	52.2
AT1G05850	Glyma.16G119200.1.p	34.09	44	29	0	60	103	78	121	1e-41	32.4
AT1G05850	Glyma.02G042500.3.p	48.28	58	30	0	165	222	173	230	3e-41	84.9
AT1G05850	Glyma.02G042500.3.p	32.35	68	46	0	228	295	235	302	3e-41	60.5
AT1G05850	Glyma.02G042500.3.p	48.28	29	15	0	103	131	122	150	3e-41	33.3
AT1G05850	Glyma.02G042500.3.p	37.14	35	22	0	69	103	90	124	3e-41	30.5
AT1G05850	Glyma.02G042500.3.p	50	16	8	0	136	151	148	163	3e-41	26.4
AT1G05850	Glyma.02G042500.3.p	53.85	13	6	0	298	310	300	312	3e-41	23.2
AT1G05850	Glyma.02G042500.2.p	48.28	58	30	0	165	222	180	237	5e-41	84.9
AT1G05850	Glyma.02G042500.2.p	44.9	49	27	0	103	151	122	170	5e-41	55.9
AT1G05850	Glyma.02G042500.2.p	32.73	55	37	0	228	282	242	296	5e-41	52.7
AT1G05850	Glyma.02G042500.2.p	37.14	35	22	0	69	103	90	124	5e-41	30.5
AT1G05850	Glyma.02G007400.1.p	44.44	72	40	0	154	225	127	198	6e-41	86.3
AT1G05850	Glyma.02G007400.1.p	45.61	57	31	0	104	160	78	134	6e-41	75.2
AT1G05850	Glyma.02G007400.1.p	25.37	67	50	0	225	291	197	263	6e-41	44.4
AT1G05850	Glyma.19G221800.1.p	45.83	72	39	0	154	225	122	193	3e-40	87.2
AT1G05850	Glyma.19G221800.1.p	45.61	57	31	0	104	160	73	129	3e-40	73.9
AT1G05850	Glyma.19G221800.1.p	25.37	67	50	0	225	291	192	258	3e-40	42.5
AT1G05850	Glyma.01G160100.1.p	49.15	59	30	0	164	222	132	190	4e-39	84
AT1G05850	Glyma.01G160100.1.p	29.69	64	45	0	228	291	195	258	4e-39	56.3
AT1G05850	Glyma.01G160100.1.p	40	30	18	0	131	160	102	131	4e-39	33.8
AT1G05850	Glyma.01G160100.1.p	45.16	31	17	0	103	133	72	102	4e-39	32.8
AT1G05850	Glyma.01G160100.1.p	47.37	19	10	0	85	103	56	74	4e-39	27.8
AT1G05850	Glyma.10G138400.1.p	45.61	57	31	0	104	160	65	121	9e-33	72.9
AT1G05850	Glyma.10G138400.1.p	44	50	28	0	154	203	114	163	9e-33	59.6
AT1G05850	Glyma.10G138400.1.p	23.53	68	52	0	224	291	164	231	9e-33	45.7
AT1G05850	Glyma.11G124500.1.p	37.04	81	51	0	145	225	103	183	3e-18	87.2
AT1G05850	Glyma.11G124500.1.p	19.05	42	34	0	254	295	190	231	3e-18	24.1
AT1G05850	Glyma.13G346700.1.p	43.06	72	41	0	154	225	151	222	3e-17	89.1
AT1G05850	Glyma.12G049200.1.p	38.16	76	47	0	145	220	148	223	2e-13	76.2
AT1G56680	Glyma.13G346700.1.p	40.98	61	36	0	183	243	178	238	5e-43	64
AT1G56680	Glyma.13G346700.1.p	50	32	16	0	42	73	37	68	5e-43	48.3
AT1G56680	Glyma.13G346700.1.p	38.1	42	26	0	84	125	72	113	5e-43	47.3
AT1G56680	Glyma.13G346700.1.p	56	25	11	0	130	154	122	146	5e-43	39.9
AT1G56680	Glyma.13G346700.1.p	41.38	29	17	0	252	280	246	274	5e-43	34.4
AT1G56680	Glyma.13G346700.1.p	62.5	16	6	0	166	181	162	177	5e-43	30.7
AT1G56680	Glyma.12G049200.1.p	44.26	61	34	0	183	243	184	244	2e-42	70.5
AT1G56680	Glyma.12G049200.1.p	54.17	24	11	0	42	65	44	67	2e-42	43.6
AT1G56680	Glyma.12G049200.1.p	47.22	36	19	0	130	165	129	164	2e-42	41.3
AT1G56680	Glyma.12G049200.1.p	31.11	45	31	0	84	128	79	123	2e-42	41.3
AT1G56680	Glyma.12G049200.1.p	44.83	29	16	0	252	280	252	280	2e-42	34.8
AT1G56680	Glyma.12G049200.1.p	50	20	10	0	162	181	164	183	2e-42	31.1
AT1G56680	Glyma.11G124500.1.p	45.9	61	33	0	183	243	139	199	9e-36	72.4
AT1G56680	Glyma.11G124500.1.p	56	25	11	0	130	154	84	108	9e-36	41.8
AT1G56680	Glyma.11G124500.1.p	34.15	41	27	0	85	125	35	75	9e-36	40.9
AT1G56680	Glyma.11G124500.1.p	41.38	29	17	0	252	280	207	235	9e-36	35.8
AT1G56680	Glyma.11G124500.1.p	55	20	9	0	162	181	119	138	9e-36	32.1
AT1G56680	Glyma.16G119200.1.p	57.14	42	18	0	186	227	197	238	2e-33	60.3
AT1G56680	Glyma.16G119200.1.p	47.06	34	18	0	148	181	160	193	2e-33	48.3
AT1G56680	Glyma.16G119200.1.p	52	25	12	0	104	128	99	123	2e-33	37.2
AT1G56680	Glyma.16G119200.1.p	52.38	21	10	0	42	62	40	60	2e-33	34.8
AT1G56680	Glyma.16G119200.1.p	48	25	13	0	256	280	287	311	2e-33	32.5
AT1G56680	Glyma.16G119200.1.p	50	18	9	0	128	145	127	144	2e-33	22.8
AT1G56680	Glyma.02G042500.3.p	54.76	42	19	0	186	227	192	233	8e-28	60.3
AT1G56680	Glyma.02G042500.3.p	68.75	16	5	0	166	181	173	188	8e-28	34.8
AT1G56680	Glyma.02G042500.3.p	52	25	12	0	104	128	102	126	8e-28	34.8
AT1G56680	Glyma.02G042500.3.p	47.62	21	11	0	42	62	40	60	8e-28	31.1
AT1G56680	Glyma.02G042500.3.p	40	25	15	0	256	280	282	306	8e-28	30.2
AT1G56680	Glyma.02G042500.3.p	66.67	15	5	0	131	145	133	147	8e-28	24.6
AT1G56680	Glyma.02G042500.1.p	54.76	42	19	0	186	227	199	240	9e-28	60.3
AT1G56680	Glyma.02G042500.1.p	68.75	16	5	0	166	181	180	195	9e-28	34.8
AT1G56680	Glyma.02G042500.1.p	52	25	12	0	104	128	102	126	9e-28	34.8
AT1G56680	Glyma.02G042500.1.p	47.62	21	11	0	42	62	40	60	9e-28	31.1
AT1G56680	Glyma.02G042500.1.p	40	25	15	0	256	280	289	313	9e-28	30.2
AT1G56680	Glyma.02G042500.1.p	66.67	15	5	0	131	145	133	147	9e-28	24.6
AT1G56680	Glyma.02G042500.2.p	54.76	42	19	0	186	227	199	240	7e-24	60.3
AT1G56680	Glyma.02G042500.2.p	68.75	16	5	0	166	181	180	195	7e-24	34.8
AT1G56680	Glyma.02G042500.2.p	52	25	12	0	104	128	102	126	7e-24	34.8
AT1G56680	Glyma.02G042500.2.p	47.62	21	11	0	42	62	40	60	7e-24	31.1
AT1G56680	Glyma.02G042500.2.p	66.67	15	5	0	131	145	133	147	7e-24	24.6
AT1G56680	Glyma.19G221800.1.p	52.17	46	22	0	183	228	149	194	2e-19	64
AT1G56680	Glyma.19G221800.1.p	40.63	32	19	0	97	128	45	76	2e-19	30.2
AT1G56680	Glyma.19G221800.1.p	47.62	21	11	0	161	181	128	148	2e-19	28.4
AT1G56680	Glyma.19G221800.1.p	73.33	15	4	0	131	145	83	97	2e-19	27
AT1G56680	Glyma.02G007400.1.p	45.65	46	25	0	183	228	154	199	4e-17	58.9
AT1G56680	Glyma.02G007400.1.p	34.38	32	21	0	97	128	50	81	4e-17	27.9
AT1G56680	Glyma.02G007400.1.p	42.86	21	12	0	161	181	133	153	4e-17	27.4
AT1G56680	Glyma.02G007400.1.p	73.33	15	4	0	131	145	88	102	4e-17	27
AT1G56680	Glyma.01G160100.1.p	46.15	39	21	0	186	224	152	190	1e-16	47.8
AT1G56680	Glyma.01G160100.1.p	41.18	34	20	0	148	181	115	148	1e-16	35.3
AT1G56680	Glyma.01G160100.1.p	47.62	21	11	0	108	128	56	76	1e-16	31.1
AT1G56680	Glyma.01G160100.1.p	66.67	15	5	0	131	145	83	97	1e-16	25.6
AT1G56680	Glyma.09G038500.1.p	40	40	24	0	185	224	178	217	2e-12	46
AT1G56680	Glyma.09G038500.1.p	62.5	16	6	0	165	180	159	174	2e-12	31.6
AT1G56680	Glyma.09G038500.1.p	40	40	24	0	233	272	248	287	2e-12	31.1
AT1G56680	Glyma.11G124600.1.p	26.47	68	50	0	63	130	33	100	2e-12	46
AT1G56680	Glyma.11G124600.1.p	41.67	36	21	0	130	165	104	139	2e-12	35.8
AT1G56680	Glyma.11G124600.1.p	45	20	11	0	162	181	139	158	2e-12	26.5
AT1G56680	Glyma.15G143600.1.p	39.47	38	23	0	185	222	179	216	6e-12	44.1
AT1G56680	Glyma.15G143600.1.p	62.5	16	6	0	165	180	160	175	6e-12	31.6
AT1G56680	Glyma.15G143600.1.p	40	40	24	0	233	272	249	288	6e-12	31.1
AT1G56680	Glyma.10G138400.1.p	44.83	29	16	0	183	211	141	169	2e-10	33.9
AT1G56680	Glyma.10G138400.1.p	66.67	18	6	0	128	145	72	89	2e-10	28.8
AT1G56680	Glyma.10G138400.1.p	34.38	32	21	0	97	128	37	68	2e-10	27.9
AT1G56680	Glyma.10G138400.1.p	42.86	21	12	0	161	181	120	140	2e-10	27.4
AT1G56680	Glyma.12G049100.1.p	56	25	11	0	130	154	84	108	2e-09	41.3
AT1G56680	Glyma.12G049100.1.p	31.71	41	28	0	85	125	35	75	2e-09	39.9
AT1G56680	Glyma.18G283400.1.p	36.17	47	30	0	183	229	190	236	4e-08	44.1
AT1G56680	Glyma.18G283400.1.p	62.5	16	6	0	165	180	173	188	4e-08	32.5
AT1G56680	Glyma.08G259200.1.p	36.17	47	30	0	183	229	187	233	8e-08	44.1
AT1G56680	Glyma.08G259200.1.p	62.5	16	6	0	165	180	170	185	8e-08	31.6
AT2G43570	Glyma.12G049200.1.p	51.97	127	61	0	151	277	154	280	2e-74	169
AT2G43570	Glyma.12G049200.1.p	37	100	63	0	18	117	21	120	2e-74	103
AT2G43570	Glyma.12G049200.1.p	60	30	12	0	122	151	129	158	2e-74	45.4
AT2G43570	Glyma.13G346700.1.p	49.12	114	58	0	164	277	161	274	1e-70	151
AT2G43570	Glyma.13G346700.1.p	55.32	47	21	0	21	67	17	63	1e-70	80.6
AT2G43570	Glyma.13G346700.1.p	50	42	21	0	122	163	122	163	1e-70	48.7
AT2G43570	Glyma.13G346700.1.p	56.52	23	10	0	96	118	92	114	1e-70	37.6
AT2G43570	Glyma.13G346700.1.p	44.44	18	10	0	75	92	70	87	1e-70	23.2
AT2G43570	Glyma.11G124500.1.p	52.8	125	59	0	153	277	111	235	1e-60	176
AT2G43570	Glyma.11G124500.1.p	70.37	27	8	0	122	148	84	110	1e-60	49.6
AT2G43570	Glyma.11G124500.1.p	56.52	23	10	0	96	118	54	76	1e-60	37.1
AT2G43570	Glyma.11G124500.1.p	66.67	15	5	0	81	95	38	52	1e-60	26.9
AT2G43570	Glyma.16G119200.1.p	57.14	63	27	0	160	222	173	235	2e-45	97.2
AT2G43570	Glyma.16G119200.1.p	53.85	26	12	0	36	61	35	60	2e-45	50.1
AT2G43570	Glyma.16G119200.1.p	56	25	11	0	96	120	99	123	2e-45	43.1
AT2G43570	Glyma.16G119200.1.p	31.91	47	32	0	231	277	265	311	2e-45	40.8
AT2G43570	Glyma.16G119200.1.p	60	15	6	0	123	137	130	144	2e-45	24.6
AT2G43570	Glyma.02G042500.1.p	60.34	58	23	0	165	222	180	237	3e-45	93.1
AT2G43570	Glyma.02G042500.1.p	61.54	26	10	0	36	61	35	60	3e-45	55.6
AT2G43570	Glyma.02G042500.1.p	31.91	47	32	0	231	277	267	313	3e-45	43.1
AT2G43570	Glyma.02G042500.1.p	51.85	27	13	0	94	120	100	126	3e-45	39.9
AT2G43570	Glyma.02G042500.1.p	60	15	6	0	123	137	133	147	3e-45	23.7
AT2G43570	Glyma.02G042500.3.p	60.34	58	23	0	165	222	173	230	3e-45	93.1
AT2G43570	Glyma.02G042500.3.p	61.54	26	10	0	36	61	35	60	3e-45	55.6
AT2G43570	Glyma.02G042500.3.p	31.91	47	32	0	231	277	260	306	3e-45	43.1
AT2G43570	Glyma.02G042500.3.p	51.85	27	13	0	94	120	100	126	3e-45	39.9
AT2G43570	Glyma.02G042500.3.p	60	15	6	0	123	137	133	147	3e-45	23.7
AT2G43570	Glyma.02G042500.2.p	60.34	58	23	0	165	222	180	237	1e-37	93.1
AT2G43570	Glyma.02G042500.2.p	61.54	26	10	0	36	61	35	60	1e-37	55.6
AT2G43570	Glyma.02G042500.2.p	51.85	27	13	0	94	120	100	126	1e-37	39.9
AT2G43570	Glyma.02G042500.2.p	60	15	6	0	123	137	133	147	1e-37	23.7
AT2G43570	Glyma.19G221800.1.p	60.61	66	26	0	157	222	125	190	1e-34	105
AT2G43570	Glyma.19G221800.1.p	48	25	13	0	96	120	52	76	1e-34	39.4
AT2G43570	Glyma.19G221800.1.p	29.17	48	34	0	230	277	219	266	1e-34	30.2
AT2G43570	Glyma.19G221800.1.p	66.67	15	5	0	123	137	83	97	1e-34	26.5
AT2G43570	Glyma.02G007400.1.p	51.52	66	32	0	157	222	130	195	1e-31	96.3
AT2G43570	Glyma.02G007400.1.p	44	25	14	0	96	120	57	81	1e-31	38
AT2G43570	Glyma.02G007400.1.p	29.79	47	33	0	231	277	225	271	1e-31	30.6
AT2G43570	Glyma.02G007400.1.p	66.67	15	5	0	123	137	88	102	1e-31	26.5
AT2G43570	Glyma.01G160100.1.p	58.62	58	24	0	166	223	134	191	3e-29	96.3
AT2G43570	Glyma.01G160100.1.p	27.66	47	34	0	231	277	220	266	3e-29	34.8
AT2G43570	Glyma.01G160100.1.p	38.1	21	13	0	100	120	56	76	3e-29	27.9
AT2G43570	Glyma.01G160100.1.p	60	15	6	0	123	137	83	97	3e-29	24.6
AT2G43570	Glyma.10G138400.1.p	55.32	47	21	0	157	203	117	163	9e-25	70.9
AT2G43570	Glyma.10G138400.1.p	44	25	14	0	96	120	44	68	9e-25	38
AT2G43570	Glyma.10G138400.1.p	31.25	48	33	0	230	277	192	239	9e-25	32.5
AT2G43570	Glyma.10G138400.1.p	66.67	15	5	0	123	137	75	89	9e-25	26.5
AT2G43570	Glyma.09G038500.1.p	53.13	64	30	0	159	222	154	217	3e-21	88
AT2G43570	Glyma.09G038500.1.p	45	20	11	0	118	137	104	123	3e-21	26.9
AT2G43570	Glyma.09G038500.1.p	40.74	27	16	0	231	257	248	274	3e-21	23.7
AT2G43570	Glyma.15G143600.1.p	53.23	62	29	0	159	220	155	216	1e-20	86.1
AT2G43570	Glyma.15G143600.1.p	45	20	11	0	118	137	105	124	1e-20	26.9
AT2G43570	Glyma.15G143600.1.p	40.74	27	16	0	231	257	249	275	1e-20	23.7
AT2G43570	Glyma.08G259200.1.p	46.15	78	42	0	159	236	165	242	2e-19	90.3
AT2G43570	Glyma.08G259200.1.p	69.23	13	4	0	125	137	122	134	2e-19	24.6
AT2G43570	Glyma.18G283400.1.p	46.15	78	42	0	159	236	168	245	7e-19	89.8
AT2G43570	Glyma.18G283400.1.p	28.21	39	28	0	231	269	262	300	7e-19	23.2
AT2G43570	Glyma.18G283400.1.p	61.54	13	5	0	125	137	125	137	7e-19	21.8
AT2G43570	Glyma.11G124600.1.p	52.5	40	19	0	148	187	126	165	2e-17	59.8
AT2G43570	Glyma.11G124600.1.p	40.74	27	16	0	96	122	74	100	2e-17	30.2
AT2G43570	Glyma.11G124600.1.p	45	20	11	0	76	95	53	72	2e-17	26.5
AT2G43570	Glyma.11G124600.1.p	33.33	33	22	0	21	53	19	51	2e-17	26
AT2G43570	Glyma.12G049100.1.p	68.97	29	9	0	122	150	84	112	3e-13	51
AT2G43570	Glyma.12G049100.1.p	56.52	23	10	0	96	118	54	76	3e-13	37.1
AT2G43570	Glyma.12G049100.1.p	66.67	12	4	0	81	92	38	49	3e-13	23.2
AT2G43580	Glyma.12G049200.1.p	62.07	116	44	0	115	230	129	244	3e-92	199
AT2G43580	Glyma.12G049200.1.p	49.46	93	47	0	21	113	31	123	3e-92	124
AT2G43580	Glyma.12G049200.1.p	52.94	34	16	0	232	265	247	280	3e-92	53.3
AT2G43580	Glyma.13G346700.1.p	62.82	78	29	0	153	230	161	238	4e-92	137
AT2G43580	Glyma.13G346700.1.p	52.75	91	43	0	20	110	23	113	4e-92	132
AT2G43580	Glyma.13G346700.1.p	72.22	36	10	0	115	150	122	157	4e-92	73
AT2G43580	Glyma.13G346700.1.p	52.94	34	16	0	232	265	241	274	4e-92	52.9
AT2G43580	Glyma.11G124500.1.p	68.97	116	36	0	115	230	84	199	2e-83	222
AT2G43580	Glyma.11G124500.1.p	62.5	40	15	0	71	110	36	75	2e-83	68.3
AT2G43580	Glyma.11G124500.1.p	55.88	34	15	0	232	265	202	235	2e-83	57.6
AT2G43580	Glyma.16G119200.1.p	60.34	58	23	0	153	210	177	234	3e-45	104
AT2G43580	Glyma.16G119200.1.p	57.69	26	11	0	29	54	35	60	3e-45	48.2
AT2G43580	Glyma.16G119200.1.p	30.3	66	46	0	48	113	58	123	3e-45	44.9
AT2G43580	Glyma.16G119200.1.p	38.89	36	22	0	230	265	276	311	3e-45	38.8
AT2G43580	Glyma.16G119200.1.p	50	18	9	0	113	130	127	144	3e-45	23.4
AT2G43580	Glyma.02G042500.3.p	56.14	57	25	0	154	210	173	229	8e-41	96.8
AT2G43580	Glyma.02G042500.3.p	61.54	26	10	0	29	54	35	60	8e-41	50.5
AT2G43580	Glyma.02G042500.3.p	41.67	36	21	0	230	265	271	306	8e-41	43.5
AT2G43580	Glyma.02G042500.3.p	26.76	71	52	0	62	132	75	145	8e-41	36.5
AT2G43580	Glyma.02G042500.1.p	56.14	57	25	0	154	210	180	236	8e-41	96.8
AT2G43580	Glyma.02G042500.1.p	61.54	26	10	0	29	54	35	60	8e-41	50.5
AT2G43580	Glyma.02G042500.1.p	41.67	36	21	0	230	265	278	313	8e-41	43.5
AT2G43580	Glyma.02G042500.1.p	26.76	71	52	0	62	132	75	145	8e-41	36.5
AT2G43580	Glyma.02G007400.1.p	56.52	69	30	0	147	215	131	199	6e-38	117
AT2G43580	Glyma.02G007400.1.p	34.43	61	40	0	72	132	40	100	6e-38	48.2
AT2G43580	Glyma.02G007400.1.p	33.33	36	24	0	230	265	236	271	6e-38	30
AT2G43580	Glyma.19G221800.1.p	59.42	69	28	0	147	215	126	194	3e-35	122
AT2G43580	Glyma.19G221800.1.p	37.5	32	20	0	82	113	45	76	3e-35	36.5
AT2G43580	Glyma.19G221800.1.p	33.33	36	24	0	230	265	231	266	3e-35	30.9
AT2G43580	Glyma.02G042500.2.p	56.14	57	25	0	154	210	180	236	2e-34	96.8
AT2G43580	Glyma.02G042500.2.p	61.54	26	10	0	29	54	35	60	2e-34	50.5
AT2G43580	Glyma.02G042500.2.p	26.76	71	52	0	62	132	75	145	2e-34	36.5
AT2G43580	Glyma.11G124600.1.p	59.68	62	25	0	115	176	104	165	1e-33	104
AT2G43580	Glyma.11G124600.1.p	45.28	53	29	0	63	115	48	100	1e-33	58.5
AT2G43580	Glyma.10G138400.1.p	53.85	52	24	0	147	198	118	169	3e-29	83.3
AT2G43580	Glyma.10G138400.1.p	34.48	58	38	0	75	132	30	87	3e-29	47.7
AT2G43580	Glyma.10G138400.1.p	36.11	36	23	0	230	265	204	239	3e-29	35.1
AT2G43580	Glyma.01G160100.1.p	55.17	58	26	0	155	212	134	191	4e-24	93.1
AT2G43580	Glyma.01G160100.1.p	45.83	24	13	0	242	265	243	266	4e-24	33.7
AT2G43580	Glyma.01G160100.1.p	40	20	12	0	94	113	57	76	4e-24	25.3
AT2G43580	Glyma.12G049100.1.p	75.86	29	7	0	115	143	84	112	7e-23	64.1
AT2G43580	Glyma.12G049100.1.p	60	40	16	0	71	110	36	75	7e-23	62.7
AT2G43580	Glyma.09G038500.1.p	42.86	77	44	0	134	210	140	216	1e-18	93.6
AT2G43580	Glyma.18G283400.1.p	39.51	81	49	0	134	214	154	234	1e-18	93.1
AT2G43580	Glyma.08G259200.1.p	39.51	81	49	0	134	214	151	231	1e-18	93.1
AT2G43580	Glyma.15G143600.1.p	42.86	77	44	0	134	210	141	217	1e-18	93.1
AT2G43590	Glyma.13G346700.1.p	61.45	83	32	0	147	229	156	238	6e-94	145
AT2G43590	Glyma.13G346700.1.p	57.78	45	19	0	20	64	23	67	6e-94	80.6
AT2G43590	Glyma.13G346700.1.p	69.44	36	11	0	114	149	122	157	6e-94	73.6
AT2G43590	Glyma.13G346700.1.p	55.81	43	19	0	67	109	71	113	6e-94	64.8
AT2G43590	Glyma.13G346700.1.p	54.29	35	16	0	230	264	240	274	6e-94	55.9
AT2G43590	Glyma.12G049200.1.p	60.34	116	46	0	114	229	129	244	1e-93	199
AT2G43590	Glyma.12G049200.1.p	60.47	43	17	0	21	63	31	73	1e-93	86.2
AT2G43590	Glyma.12G049200.1.p	52.17	46	22	0	67	112	78	123	1e-93	59.2
AT2G43590	Glyma.12G049200.1.p	54.29	35	16	0	230	264	246	280	1e-93	56.4
AT2G43590	Glyma.11G124500.1.p	70.69	116	34	0	114	229	84	199	2e-86	230
AT2G43590	Glyma.11G124500.1.p	64.1	39	14	0	71	109	37	75	2e-86	67.6
AT2G43590	Glyma.11G124500.1.p	57.14	35	15	0	230	264	201	235	2e-86	60.6
AT2G43590	Glyma.16G119200.1.p	60.94	64	25	0	148	211	173	236	7e-50	111
AT2G43590	Glyma.16G119200.1.p	53.13	32	15	0	29	60	35	66	7e-50	51.3
AT2G43590	Glyma.16G119200.1.p	50	36	18	0	229	264	276	311	7e-50	50.3
AT2G43590	Glyma.16G119200.1.p	44	25	14	0	88	112	99	123	7e-50	33.6
AT2G43590	Glyma.16G119200.1.p	60	15	6	0	115	129	130	144	7e-50	24.3
AT2G43590	Glyma.02G042500.3.p	61.02	59	23	0	153	211	173	231	7e-46	105
AT2G43590	Glyma.02G042500.3.p	50	36	18	0	229	264	271	306	7e-46	54.5
AT2G43590	Glyma.02G042500.3.p	61.54	26	10	0	29	54	35	60	7e-46	52.7
AT2G43590	Glyma.02G042500.3.p	31.82	44	30	0	88	131	102	145	7e-46	32.2
AT2G43590	Glyma.02G042500.1.p	61.02	59	23	0	153	211	180	238	8e-46	105
AT2G43590	Glyma.02G042500.1.p	50	36	18	0	229	264	278	313	8e-46	54.5
AT2G43590	Glyma.02G042500.1.p	61.54	26	10	0	29	54	35	60	8e-46	52.7
AT2G43590	Glyma.02G042500.1.p	31.82	44	30	0	88	131	102	145	8e-46	32.2
AT2G43590	Glyma.02G007400.1.p	63.38	71	26	0	144	214	129	199	3e-44	131
AT2G43590	Glyma.02G007400.1.p	32.14	56	38	0	76	131	45	100	3e-44	43.3
AT2G43590	Glyma.02G007400.1.p	44.44	36	20	0	229	264	236	271	3e-44	41.5
AT2G43590	Glyma.19G221800.1.p	63.38	71	26	0	144	214	124	194	8e-43	132
AT2G43590	Glyma.19G221800.1.p	44.44	36	20	0	229	264	231	266	8e-43	42.4
AT2G43590	Glyma.19G221800.1.p	31.25	32	22	0	81	112	45	76	8e-43	31.7
AT2G43590	Glyma.19G221800.1.p	53.33	15	7	0	115	129	83	97	8e-43	22.9
AT2G43590	Glyma.02G042500.2.p	61.02	59	23	0	153	211	180	238	1e-38	105
AT2G43590	Glyma.02G042500.2.p	61.54	26	10	0	29	54	35	60	1e-38	52.7
AT2G43590	Glyma.02G042500.2.p	31.82	44	30	0	88	131	102	145	1e-38	32.2
AT2G43590	Glyma.02G042500.2.p	50	20	10	0	229	248	278	297	1e-38	29.4
AT2G43590	Glyma.11G124600.1.p	64.52	62	22	0	114	175	104	165	3e-38	113
AT2G43590	Glyma.11G124600.1.p	47.92	48	25	0	67	114	53	100	3e-38	57.8
AT2G43590	Glyma.11G124600.1.p	58.33	12	5	0	51	62	34	45	3e-38	25.7
AT2G43590	Glyma.10G138400.1.p	60	55	22	0	144	198	116	170	1e-34	94.6
AT2G43590	Glyma.10G138400.1.p	47.22	36	19	0	229	264	204	239	1e-34	46.6
AT2G43590	Glyma.10G138400.1.p	32.14	56	38	0	76	131	32	87	1e-34	43.3
AT2G43590	Glyma.01G160100.1.p	53.45	58	27	0	154	211	134	191	1e-27	94.6
AT2G43590	Glyma.01G160100.1.p	45.71	35	19	0	230	264	232	266	1e-27	43.8
AT2G43590	Glyma.01G160100.1.p	45	20	11	0	93	112	57	76	1e-27	25.7
AT2G43590	Glyma.12G049100.1.p	82.14	28	5	0	114	141	84	111	4e-23	66.2
AT2G43590	Glyma.12G049100.1.p	61.54	39	15	0	71	109	37	75	4e-23	61.5
AT2G43590	Glyma.15G143600.1.p	56.9	58	25	0	153	210	161	218	1e-19	96.9
AT2G43590	Glyma.08G259200.1.p	50.82	61	30	0	153	213	171	231	5e-19	94.6
AT2G43590	Glyma.18G283400.1.p	50.82	61	30	0	153	213	174	234	7e-19	94.1
AT2G43590	Glyma.09G038500.1.p	56.14	57	25	0	153	209	160	216	7e-19	94.1
AT2G43600	Glyma.12G049200.1.p	37.5	80	50	0	159	238	165	244	3e-42	79.1
AT2G43600	Glyma.12G049200.1.p	58.33	24	10	0	36	59	44	67	3e-42	49.8
AT2G43600	Glyma.12G049200.1.p	68	25	8	0	126	150	129	153	3e-42	44.2
AT2G43600	Glyma.12G049200.1.p	28.57	42	30	0	80	121	79	120	3e-42	40.5
AT2G43600	Glyma.12G049200.1.p	32.35	34	23	0	240	273	247	280	3e-42	31.2
AT2G43600	Glyma.13G346700.1.p	35.44	79	51	0	161	239	161	239	3e-36	73.5
AT2G43600	Glyma.13G346700.1.p	58.33	24	10	0	36	59	37	60	3e-36	47
AT2G43600	Glyma.13G346700.1.p	28.57	42	30	0	80	121	72	113	3e-36	40.5
AT2G43600	Glyma.13G346700.1.p	53.85	26	12	0	126	151	122	147	3e-36	36.8
AT2G43600	Glyma.13G346700.1.p	26.47	34	25	0	240	273	241	274	3e-36	26.6
AT2G43600	Glyma.11G124500.1.p	41.77	79	46	0	161	239	122	200	4e-34	86.1
AT2G43600	Glyma.11G124500.1.p	31.71	41	28	0	81	121	35	75	4e-34	42.8
AT2G43600	Glyma.11G124500.1.p	53.85	26	12	0	126	151	84	109	4e-34	38.7
AT2G43600	Glyma.11G124500.1.p	32.35	34	23	0	240	273	202	235	4e-34	32.6
AT2G43600	Glyma.16G119200.1.p	50	74	37	0	144	217	160	233	4e-34	96.3
AT2G43600	Glyma.16G119200.1.p	32.5	40	27	0	82	121	81	120	4e-34	37.3
AT2G43600	Glyma.16G119200.1.p	33.33	36	24	0	238	273	276	311	4e-34	36.8
AT2G43600	Glyma.16G119200.1.p	47.62	21	11	0	36	56	40	60	4e-34	34.5
AT2G43600	Glyma.02G042500.3.p	51.79	56	27	0	162	217	173	228	2e-29	74
AT2G43600	Glyma.02G042500.3.p	33.33	36	24	0	238	273	271	306	2e-29	41.5
AT2G43600	Glyma.02G042500.3.p	57.14	21	9	0	36	56	40	60	2e-29	38.7
AT2G43600	Glyma.02G042500.3.p	48	25	13	0	97	121	99	123	2e-29	34.5
AT2G43600	Glyma.02G042500.1.p	51.79	56	27	0	162	217	180	235	2e-29	74
AT2G43600	Glyma.02G042500.1.p	33.33	36	24	0	238	273	278	313	2e-29	41.5
AT2G43600	Glyma.02G042500.1.p	57.14	21	9	0	36	56	40	60	2e-29	38.7
AT2G43600	Glyma.02G042500.1.p	48	25	13	0	97	121	99	123	2e-29	34.5
AT2G43600	Glyma.02G042500.2.p	51.79	56	27	0	162	217	180	235	1e-22	74
AT2G43600	Glyma.02G042500.2.p	57.14	21	9	0	36	56	40	60	1e-22	38.7
AT2G43600	Glyma.02G042500.2.p	48	25	13	0	97	121	99	123	1e-22	34.5
AT2G43600	Glyma.01G160100.1.p	40.54	74	44	0	144	217	115	188	2e-19	73.1
AT2G43600	Glyma.01G160100.1.p	32.35	34	23	0	240	273	233	266	2e-19	33.5
AT2G43600	Glyma.01G160100.1.p	50	18	9	0	104	121	56	73	2e-19	29.8
AT2G43600	Glyma.19G221800.1.p	43.28	67	38	0	157	223	128	194	2e-18	72.6
AT2G43600	Glyma.19G221800.1.p	51.72	29	14	0	93	121	45	73	2e-18	38.2
AT2G43600	Glyma.19G221800.1.p	69.23	13	4	0	127	139	83	95	2e-18	21.9
AT2G43600	Glyma.02G007400.1.p	40.3	67	40	0	157	223	133	199	1e-15	68.4
AT2G43600	Glyma.02G007400.1.p	50	24	12	0	95	118	52	75	1e-15	33.1
AT2G43600	Glyma.02G007400.1.p	69.23	13	4	0	127	139	88	100	1e-15	21.9
AT2G43600	Glyma.11G124600.1.p	26.19	42	31	0	80	121	54	95	2e-11	38.2
AT2G43600	Glyma.11G124600.1.p	56	25	11	0	126	150	104	128	2e-11	37.7
AT2G43600	Glyma.11G124600.1.p	52.63	19	9	0	159	177	140	158	2e-11	29.4
AT2G43600	Glyma.08G259200.1.p	37.5	56	35	0	162	217	171	226	1e-09	58.7
AT2G43600	Glyma.08G259200.1.p	34.48	29	19	0	241	269	273	301	1e-09	26.1
AT2G43600	Glyma.10G138400.1.p	40	50	30	0	157	206	120	169	2e-09	46.1
AT2G43600	Glyma.10G138400.1.p	50	24	12	0	95	118	39	62	2e-09	33.1
AT2G43600	Glyma.10G138400.1.p	69.23	13	4	0	127	139	75	87	2e-09	21.9
AT2G43600	Glyma.18G283400.1.p	37.5	56	35	0	162	217	174	229	7e-09	58.2
AT2G43600	Glyma.18G283400.1.p	34.48	29	19	0	241	269	276	304	7e-09	23.8
AT2G43600	Glyma.12G049100.1.p	26.83	41	30	0	81	121	35	75	1e-08	40.5
AT2G43600	Glyma.12G049100.1.p	53.85	26	12	0	126	151	84	109	1e-08	38.2
AT2G43600	Glyma.09G038500.1.p	39.29	56	34	0	162	217	160	215	2e-08	57.7
AT2G43600	Glyma.09G038500.1.p	61.54	13	5	0	102	114	78	90	2e-08	22.4
AT2G43600	Glyma.15G143600.1.p	39.29	56	34	0	162	217	161	216	2e-08	57.7
AT2G43600	Glyma.15G143600.1.p	61.54	13	5	0	102	114	79	91	2e-08	22.4
AT2G43610	Glyma.13G346700.1.p	53.25	77	36	0	170	246	162	238	1e-67	118
AT2G43610	Glyma.13G346700.1.p	54.05	37	17	0	35	71	31	67	1e-67	63
AT2G43610	Glyma.13G346700.1.p	52.94	34	16	0	248	281	241	274	1e-67	57
AT2G43610	Glyma.13G346700.1.p	43.59	39	22	0	88	126	72	110	1e-67	51
AT2G43610	Glyma.13G346700.1.p	64	25	9	0	134	158	122	146	1e-67	42.2
AT2G43610	Glyma.12G049200.1.p	54.55	77	35	0	170	246	168	244	6e-64	119
AT2G43610	Glyma.12G049200.1.p	40	50	30	0	21	70	24	73	6e-64	63
AT2G43610	Glyma.12G049200.1.p	52.94	34	16	0	248	281	247	280	6e-64	55.6
AT2G43610	Glyma.12G049200.1.p	32.61	46	31	0	87	132	78	123	6e-64	42.7
AT2G43610	Glyma.12G049200.1.p	60	25	10	0	134	158	129	153	6e-64	38.1
AT2G43610	Glyma.11G124500.1.p	57.5	80	34	0	167	246	120	199	3e-58	131
AT2G43610	Glyma.11G124500.1.p	55.88	34	15	0	248	281	202	235	3e-58	59.3
AT2G43610	Glyma.11G124500.1.p	47.22	36	19	0	91	126	37	72	3e-58	47.3
AT2G43610	Glyma.11G124500.1.p	64	25	9	0	134	158	84	108	3e-58	44.1
AT2G43610	Glyma.16G119200.1.p	58.11	74	31	0	152	225	160	233	1e-52	120
AT2G43610	Glyma.16G119200.1.p	46.34	41	22	0	36	76	35	75	1e-52	57
AT2G43610	Glyma.16G119200.1.p	47.22	36	19	0	246	281	276	311	1e-52	45.5
AT2G43610	Glyma.16G119200.1.p	51.85	27	13	0	106	132	97	123	1e-52	36.7
AT2G43610	Glyma.16G119200.1.p	55.56	18	8	0	132	149	127	144	1e-52	25.6
AT2G43610	Glyma.02G042500.3.p	64.29	56	20	0	170	225	173	228	8e-45	101
AT2G43610	Glyma.02G042500.3.p	40.91	44	26	0	36	79	35	78	8e-45	54.2
AT2G43610	Glyma.02G042500.3.p	41.67	36	21	0	246	281	271	306	8e-45	45
AT2G43610	Glyma.02G042500.3.p	52	25	12	0	108	132	102	126	8e-45	30.2
AT2G43610	Glyma.02G042500.3.p	73.33	15	4	0	135	149	133	147	8e-45	27.4
AT2G43610	Glyma.02G042500.1.p	64.29	56	20	0	170	225	180	235	9e-45	101
AT2G43610	Glyma.02G042500.1.p	40.91	44	26	0	36	79	35	78	9e-45	54.2
AT2G43610	Glyma.02G042500.1.p	41.67	36	21	0	246	281	278	313	9e-45	45
AT2G43610	Glyma.02G042500.1.p	52	25	12	0	108	132	102	126	9e-45	30.2
AT2G43610	Glyma.02G042500.1.p	73.33	15	4	0	135	149	133	147	9e-45	27.4
AT2G43610	Glyma.02G042500.2.p	64.29	56	20	0	170	225	180	235	4e-38	101
AT2G43610	Glyma.02G042500.2.p	40.91	44	26	0	36	79	35	78	4e-38	54.2
AT2G43610	Glyma.02G042500.2.p	52	25	12	0	108	132	102	126	4e-38	30.2
AT2G43610	Glyma.02G042500.2.p	73.33	15	4	0	135	149	133	147	4e-38	27.4
AT2G43610	Glyma.19G221800.1.p	55.22	67	30	0	165	231	128	194	2e-33	105
AT2G43610	Glyma.19G221800.1.p	46.88	32	17	0	101	132	45	76	2e-33	36.7
AT2G43610	Glyma.19G221800.1.p	80	15	3	0	135	149	83	97	2e-33	29.7
AT2G43610	Glyma.19G221800.1.p	33.33	36	24	0	246	281	231	266	2e-33	26
AT2G43610	Glyma.02G007400.1.p	52.24	67	32	0	165	231	133	199	6e-31	103
AT2G43610	Glyma.02G007400.1.p	35.14	37	24	0	96	132	45	81	6e-31	33
AT2G43610	Glyma.02G007400.1.p	80	15	3	0	135	149	88	102	6e-31	29.7
AT2G43610	Glyma.02G007400.1.p	27.78	36	26	0	246	281	236	271	6e-31	23.2
AT2G43610	Glyma.01G160100.1.p	45.95	74	40	0	152	225	115	188	3e-28	95.4
AT2G43610	Glyma.01G160100.1.p	35.29	34	22	0	248	281	233	266	3e-28	35.3
AT2G43610	Glyma.01G160100.1.p	73.33	15	4	0	135	149	83	97	3e-28	28.3
AT2G43610	Glyma.01G160100.1.p	42.86	21	12	0	112	132	56	76	3e-28	25.1
AT2G43610	Glyma.10G138400.1.p	54.9	51	23	0	165	215	120	170	7e-25	79.2
AT2G43610	Glyma.10G138400.1.p	35.14	37	24	0	96	132	32	68	7e-25	33
AT2G43610	Glyma.10G138400.1.p	72.22	18	5	0	132	149	72	89	7e-25	31.6
AT2G43610	Glyma.10G138400.1.p	27.78	36	26	0	246	281	204	239	7e-25	24.6
AT2G43610	Glyma.11G124600.1.p	60.87	23	9	0	170	192	143	165	1e-20	46.4
AT2G43610	Glyma.11G124600.1.p	33.33	48	32	0	87	134	53	100	1e-20	46.4
AT2G43610	Glyma.11G124600.1.p	60	25	10	0	134	158	104	128	1e-20	38.1
AT2G43610	Glyma.11G124600.1.p	40	20	12	0	58	77	34	53	1e-20	22.8
AT2G43610	Glyma.08G259200.1.p	56.14	57	25	0	169	225	170	226	8e-19	92.2
AT2G43610	Glyma.08G259200.1.p	37.04	27	17	0	247	273	271	297	8e-19	23.7
AT2G43610	Glyma.18G283400.1.p	56.14	57	25	0	169	225	173	229	4e-18	91.7
AT2G43610	Glyma.15G143600.1.p	54.39	57	26	0	169	225	160	216	2e-17	89.4
AT2G43610	Glyma.09G038500.1.p	54.39	57	26	0	169	225	159	215	2e-17	89.4
AT2G43610	Glyma.12G049100.1.p	64	25	9	0	134	158	84	108	7e-11	44.1
AT2G43610	Glyma.12G049100.1.p	31.91	47	32	0	80	126	26	72	7e-11	42.2
AT2G43620	Glyma.13G346700.1.p	53.25	77	36	0	172	248	162	238	3e-70	116
AT2G43620	Glyma.13G346700.1.p	67.65	34	11	0	35	68	31	64	3e-70	73.1
AT2G43620	Glyma.13G346700.1.p	52.94	34	16	0	250	283	241	274	3e-70	56.8
AT2G43620	Glyma.13G346700.1.p	40.48	42	25	0	90	131	72	113	3e-70	51.7
AT2G43620	Glyma.13G346700.1.p	64	25	9	0	136	160	122	146	3e-70	42.4
AT2G43620	Glyma.12G049200.1.p	54.55	77	35	0	172	248	168	244	2e-67	117
AT2G43620	Glyma.12G049200.1.p	50	50	25	0	21	70	24	73	2e-67	75.4
AT2G43620	Glyma.12G049200.1.p	55.88	34	15	0	250	283	247	280	2e-67	56.8
AT2G43620	Glyma.12G049200.1.p	32.61	46	31	0	89	134	78	123	2e-67	42.9
AT2G43620	Glyma.12G049200.1.p	60	25	10	0	136	160	129	153	2e-67	38.2
AT2G43620	Glyma.11G124500.1.p	57.5	80	34	0	169	248	120	199	3e-58	129
AT2G43620	Glyma.11G124500.1.p	55.88	34	15	0	250	283	202	235	3e-58	60.1
AT2G43620	Glyma.11G124500.1.p	34.69	49	32	0	83	131	27	75	3e-58	48
AT2G43620	Glyma.11G124500.1.p	64	25	9	0	136	160	84	108	3e-58	44.3
AT2G43620	Glyma.16G119200.1.p	58.11	74	31	0	154	227	160	233	4e-56	120
AT2G43620	Glyma.16G119200.1.p	51.28	39	19	0	30	68	29	67	4e-56	56.8
AT2G43620	Glyma.16G119200.1.p	41.67	36	21	0	248	283	276	311	4e-56	44.3
AT2G43620	Glyma.16G119200.1.p	56	25	11	0	110	134	99	123	4e-56	38.2
AT2G43620	Glyma.16G119200.1.p	60	15	6	0	64	78	62	76	4e-56	28.4
AT2G43620	Glyma.16G119200.1.p	55.56	18	8	0	134	151	127	144	4e-56	25.7
AT2G43620	Glyma.02G042500.3.p	62.5	56	21	0	172	227	173	228	1e-46	99.6
AT2G43620	Glyma.02G042500.3.p	40.74	54	32	0	30	83	29	82	1e-46	62.4
AT2G43620	Glyma.02G042500.3.p	41.67	36	21	0	248	283	271	306	1e-46	44.3
AT2G43620	Glyma.02G042500.3.p	52	25	12	0	110	134	102	126	1e-46	31.7
AT2G43620	Glyma.02G042500.3.p	73.33	15	4	0	137	151	133	147	1e-46	27.5
AT2G43620	Glyma.02G042500.1.p	62.5	56	21	0	172	227	180	235	1e-46	99.6
AT2G43620	Glyma.02G042500.1.p	40.74	54	32	0	30	83	29	82	1e-46	62.4
AT2G43620	Glyma.02G042500.1.p	41.67	36	21	0	248	283	278	313	1e-46	44.3
AT2G43620	Glyma.02G042500.1.p	52	25	12	0	110	134	102	126	1e-46	31.7
AT2G43620	Glyma.02G042500.1.p	73.33	15	4	0	137	151	133	147	1e-46	27.5
AT2G43620	Glyma.02G042500.2.p	62.5	56	21	0	172	227	180	235	3e-40	99.6
AT2G43620	Glyma.02G042500.2.p	40.74	54	32	0	30	83	29	82	3e-40	62.4
AT2G43620	Glyma.02G042500.2.p	52	25	12	0	110	134	102	126	3e-40	31.7
AT2G43620	Glyma.02G042500.2.p	73.33	15	4	0	137	151	133	147	3e-40	27.5
AT2G43620	Glyma.19G221800.1.p	55.22	67	30	0	167	233	128	194	2e-33	103
AT2G43620	Glyma.19G221800.1.p	46.88	32	17	0	103	134	45	76	2e-33	36.4
AT2G43620	Glyma.19G221800.1.p	80	15	3	0	137	151	83	97	2e-33	29.8
AT2G43620	Glyma.19G221800.1.p	27.78	36	26	0	248	283	231	266	2e-33	27.5
AT2G43620	Glyma.02G007400.1.p	52.24	67	32	0	167	233	133	199	1e-31	100
AT2G43620	Glyma.02G007400.1.p	43.33	30	17	0	105	134	52	81	1e-31	34.5
AT2G43620	Glyma.02G007400.1.p	80	15	3	0	137	151	88	102	1e-31	29.8
AT2G43620	Glyma.02G007400.1.p	27.78	36	26	0	248	283	236	271	1e-31	26.6
AT2G43620	Glyma.01G160100.1.p	45.95	74	40	0	154	227	115	188	9e-29	94.9
AT2G43620	Glyma.01G160100.1.p	29.41	34	24	0	250	283	233	266	9e-29	33.1
AT2G43620	Glyma.01G160100.1.p	47.62	21	11	0	114	134	56	76	9e-29	29.4
AT2G43620	Glyma.01G160100.1.p	73.33	15	4	0	137	151	83	97	9e-29	28.4
AT2G43620	Glyma.10G138400.1.p	56	50	22	0	167	216	120	169	2e-25	76.8
AT2G43620	Glyma.10G138400.1.p	43.33	30	17	0	105	134	39	68	2e-25	34.5
AT2G43620	Glyma.10G138400.1.p	72.22	18	5	0	134	151	72	89	2e-25	31.7
AT2G43620	Glyma.10G138400.1.p	27.78	36	26	0	248	283	204	239	2e-25	27.5
AT2G43620	Glyma.11G124600.1.p	29.03	62	44	0	75	136	39	100	1e-19	48.4
AT2G43620	Glyma.11G124600.1.p	60.87	23	9	0	172	194	143	165	1e-19	46.6
AT2G43620	Glyma.11G124600.1.p	60	25	10	0	136	160	104	128	1e-19	38.2
AT2G43620	Glyma.08G259200.1.p	57.14	56	24	0	172	227	171	226	1e-18	93.1
AT2G43620	Glyma.08G259200.1.p	50	18	9	0	112	129	89	106	1e-18	21.9
AT2G43620	Glyma.18G283400.1.p	55.36	56	25	0	172	227	174	229	5e-18	91.2
AT2G43620	Glyma.18G283400.1.p	50	18	9	0	112	129	92	109	5e-18	21.9
AT2G43620	Glyma.15G143600.1.p	53.57	56	26	0	172	227	161	216	7e-17	87.5
AT2G43620	Glyma.09G038500.1.p	53.57	56	26	0	172	227	160	215	7e-17	87.5
AT2G43620	Glyma.12G049100.1.p	64	25	9	0	136	160	84	108	1e-10	44.3
AT2G43620	Glyma.12G049100.1.p	28	50	36	0	82	131	26	75	1e-10	41.5
AT3G12500	Glyma.16G119200.1.p	68.46	149	47	0	178	326	169	317	4e-147	277
AT3G12500	Glyma.16G119200.1.p	75.53	94	23	0	84	177	76	169	4e-147	192
AT3G12500	Glyma.16G119200.1.p	46.3	54	29	0	11	64	1	54	4e-147	77.2
AT3G12500	Glyma.16G119200.1.p	75	16	4	0	68	83	57	72	4e-147	34.7
AT3G12500	Glyma.02G042500.1.p	71.43	140	40	0	187	326	180	319	2e-140	275
AT3G12500	Glyma.02G042500.1.p	68.57	105	33	0	74	178	69	173	2e-140	183
AT3G12500	Glyma.02G042500.1.p	53.7	54	25	0	11	64	1	54	2e-140	80.4
AT3G12500	Glyma.02G042500.3.p	71.43	140	40	0	187	326	173	312	8e-131	275
AT3G12500	Glyma.02G042500.3.p	65.85	82	28	0	74	155	69	150	8e-131	129
AT3G12500	Glyma.02G042500.3.p	53.7	54	25	0	11	64	1	54	8e-131	80.4
AT3G12500	Glyma.02G042500.3.p	72.22	18	5	0	161	178	149	166	8e-131	41.2
AT3G12500	Glyma.02G042500.2.p	73.11	119	32	0	187	305	180	298	7e-129	236
AT3G12500	Glyma.02G042500.2.p	68.57	105	33	0	74	178	69	173	7e-129	183
AT3G12500	Glyma.02G042500.2.p	53.7	54	25	0	11	64	1	54	7e-129	80.4
AT3G12500	Glyma.19G221800.1.p	62.14	140	53	0	187	326	133	272	1e-104	230
AT3G12500	Glyma.19G221800.1.p	61.39	101	39	0	86	186	31	131	1e-104	169
AT3G12500	Glyma.01G160100.1.p	64.75	139	49	0	188	326	134	272	1e-103	238
AT3G12500	Glyma.01G160100.1.p	77.78	45	10	0	111	155	56	100	1e-103	92.4
AT3G12500	Glyma.01G160100.1.p	61.29	31	12	0	154	184	101	131	1e-103	61.5
AT3G12500	Glyma.01G160100.1.p	50	32	16	0	79	110	23	54	1e-103	42.6
AT3G12500	Glyma.02G007400.1.p	59.29	140	57	0	187	326	138	277	3e-103	225
AT3G12500	Glyma.02G007400.1.p	61.39	101	39	0	86	186	36	136	3e-103	170
AT3G12500	Glyma.10G138400.1.p	61.96	92	35	0	95	186	32	123	3e-88	159
AT3G12500	Glyma.10G138400.1.p	61.73	81	31	0	246	326	165	245	3e-88	129
AT3G12500	Glyma.10G138400.1.p	65	40	14	0	187	226	125	164	3e-88	75.8
AT3G12500	Glyma.18G283400.1.p	52.54	59	28	0	186	244	173	231	2e-51	93.3
AT3G12500	Glyma.18G283400.1.p	41.07	56	33	0	127	182	112	167	2e-51	69.3
AT3G12500	Glyma.18G283400.1.p	37.5	64	40	0	249	312	237	300	2e-51	62.9
AT3G12500	Glyma.18G283400.1.p	40.63	32	19	0	94	125	77	108	2e-51	33.8
AT3G12500	Glyma.09G038500.1.p	55.93	59	26	0	186	244	159	217	7e-51	95.7
AT3G12500	Glyma.09G038500.1.p	44.64	56	31	0	127	182	98	153	7e-51	71.2
AT3G12500	Glyma.09G038500.1.p	37.25	51	32	0	250	300	224	274	7e-51	54.6
AT3G12500	Glyma.09G038500.1.p	34.09	44	29	0	86	129	55	98	7e-51	36.1
AT3G12500	Glyma.15G143600.1.p	55.17	58	26	0	186	243	160	217	2e-50	93.3
AT3G12500	Glyma.15G143600.1.p	44.64	56	31	0	127	182	99	154	2e-50	71.2
AT3G12500	Glyma.15G143600.1.p	37.25	51	32	0	250	300	225	275	2e-50	54.6
AT3G12500	Glyma.15G143600.1.p	34.09	44	29	0	86	129	56	99	2e-50	36.6
AT3G12500	Glyma.08G259200.1.p	52.54	59	28	0	186	244	170	228	3e-50	92.4
AT3G12500	Glyma.08G259200.1.p	42.86	56	32	0	127	182	109	164	3e-50	72.1
AT3G12500	Glyma.08G259200.1.p	32.81	64	43	0	249	312	234	297	3e-50	56.9
AT3G12500	Glyma.08G259200.1.p	40.63	32	19	0	94	125	74	105	3e-50	33.8
AT3G12500	Glyma.13G346700.1.p	56.14	57	25	0	187	243	162	218	2e-46	94.3
AT3G12500	Glyma.13G346700.1.p	34.92	63	41	0	90	152	75	137	2e-46	52.7
AT3G12500	Glyma.13G346700.1.p	42.55	47	27	0	274	320	228	274	2e-46	50.9
AT3G12500	Glyma.13G346700.1.p	51.72	29	14	0	45	73	32	60	2e-46	44.4
AT3G12500	Glyma.11G124500.1.p	59.68	62	25	0	182	243	118	179	5e-43	107
AT3G12500	Glyma.11G124500.1.p	42.55	47	27	0	274	320	189	235	5e-43	55
AT3G12500	Glyma.11G124500.1.p	34.92	63	41	0	90	152	37	99	5e-43	50.9
AT3G12500	Glyma.12G049200.1.p	60.71	56	22	0	187	242	168	223	9e-42	95.7
AT3G12500	Glyma.12G049200.1.p	40.43	47	28	0	274	320	234	280	9e-42	49
AT3G12500	Glyma.12G049200.1.p	26.98	63	46	0	90	152	82	144	9e-42	42.1
AT3G12500	Glyma.12G049200.1.p	37.14	35	22	0	45	79	39	73	9e-42	39.8
AT3G12500	Glyma.19G245400.1.p	62.79	43	16	0	22	64	9	51	3e-15	82.3
AT3G12500	Glyma.11G124600.1.p	27.71	83	60	0	70	152	37	119	5e-13	47.2
AT3G12500	Glyma.11G124600.1.p	65.22	23	8	0	187	209	143	165	5e-13	46.7
AT3G12500	Glyma.19G245500.1.p	46	50	27	0	15	64	3	52	1e-12	74
AT3G12500	Glyma.12G049100.1.p	34.92	63	41	0	90	152	37	99	2e-06	53.2
AT3G16920	Glyma.15G143600.1.p	80.69	290	56	0	50	339	23	312	6e-178	622
AT3G16920	Glyma.09G038500.1.p	80.34	290	57	0	50	339	22	311	2e-177	621
AT3G16920	Glyma.18G283400.1.p	72.69	260	71	0	49	308	35	294	1e-140	499
AT3G16920	Glyma.18G283400.1.p	70	50	15	0	295	344	280	329	1e-16	87.3
AT3G16920	Glyma.08G259200.1.p	72.69	260	71	0	49	308	32	291	1e-140	498
AT3G16920	Glyma.08G259200.1.p	70	50	15	0	295	344	277	326	4e-17	88.7
AT3G16920	Glyma.02G007400.1.p	50.82	61	30	0	188	248	138	198	2e-41	87.3
AT3G16920	Glyma.02G007400.1.p	45.45	55	30	0	127	181	78	132	2e-41	70
AT3G16920	Glyma.02G007400.1.p	46.51	43	23	0	248	290	197	239	2e-41	50.8
AT3G16920	Glyma.19G221800.1.p	52.46	61	29	0	188	248	133	193	1e-40	88.2
AT3G16920	Glyma.19G221800.1.p	45.45	55	30	0	127	181	73	127	1e-40	68.1
AT3G16920	Glyma.19G221800.1.p	44.19	43	24	0	248	290	192	234	1e-40	48.5
AT3G16920	Glyma.02G042500.1.p	46.55	58	31	0	188	245	180	237	2e-40	80.9
AT3G16920	Glyma.02G042500.1.p	41.18	51	30	0	252	302	243	293	2e-40	58.6
AT3G16920	Glyma.02G042500.1.p	42.86	49	28	0	126	174	122	170	2e-40	54
AT3G16920	Glyma.02G042500.1.p	29.55	44	31	0	83	126	81	124	2e-40	28.5
AT3G16920	Glyma.02G042500.2.p	46.55	58	31	0	188	245	180	237	2e-40	80.9
AT3G16920	Glyma.02G042500.2.p	41.18	51	30	0	252	302	243	293	2e-40	58.6
AT3G16920	Glyma.02G042500.2.p	42.86	49	28	0	126	174	122	170	2e-40	54
AT3G16920	Glyma.02G042500.2.p	29.55	44	31	0	83	126	81	124	2e-40	28.5
AT3G16920	Glyma.16G119200.1.p	46.55	58	31	0	188	245	178	235	7e-38	77.3
AT3G16920	Glyma.16G119200.1.p	42.55	47	27	0	126	172	119	165	7e-38	53.1
AT3G16920	Glyma.16G119200.1.p	37.25	51	32	0	252	302	241	291	7e-38	51.3
AT3G16920	Glyma.16G119200.1.p	31.82	44	30	0	83	126	78	121	7e-38	31.6
AT3G16920	Glyma.02G042500.3.p	46.55	58	31	0	188	245	173	230	2e-36	80.9
AT3G16920	Glyma.02G042500.3.p	41.18	51	30	0	252	302	236	286	2e-36	58.6
AT3G16920	Glyma.02G042500.3.p	44.83	29	16	0	126	154	122	150	2e-36	31.6
AT3G16920	Glyma.02G042500.3.p	29.55	44	31	0	83	126	81	124	2e-36	28.5
AT3G16920	Glyma.02G042500.3.p	50	16	8	0	159	174	148	163	2e-36	26.2
AT3G16920	Glyma.01G160100.1.p	45.61	57	31	0	189	245	134	190	8e-33	72.7
AT3G16920	Glyma.01G160100.1.p	42.86	42	24	0	252	293	196	237	8e-33	51.7
AT3G16920	Glyma.01G160100.1.p	39.29	28	17	0	154	181	102	129	8e-33	31.6
AT3G16920	Glyma.01G160100.1.p	45.16	31	17	0	126	156	72	102	8e-33	31.6
AT3G16920	Glyma.01G160100.1.p	42.11	19	11	0	108	126	56	74	8e-33	25.3
AT3G16920	Glyma.10G138400.1.p	45.45	55	30	0	127	181	65	119	1e-19	68.6
AT3G16920	Glyma.10G138400.1.p	44.64	56	31	0	171	226	108	163	1e-19	60.8
AT3G16920	Glyma.10G138400.1.p	46.51	43	23	0	248	290	165	207	1e-19	50.4
AT3G16920	Glyma.13G346700.1.p	39.71	68	41	0	177	244	151	218	2e-14	76.4
AT3G16920	Glyma.13G346700.1.p	50	16	8	0	276	291	228	243	2e-14	22.1
AT3G16920	Glyma.11G124500.1.p	42.11	57	33	0	188	244	123	179	2e-13	76.4
AT3G16920	Glyma.12G049200.1.p	39.29	56	34	0	188	243	168	223	3e-10	65.4
AT3G16920	Glyma.12G049200.1.p	50	16	8	0	276	291	234	249	3e-10	21.6
AT3G47540	Glyma.13G346700.1.p	55.56	54	24	0	126	179	185	238	2e-51	75.7
AT3G47540	Glyma.13G346700.1.p	52.83	53	25	0	76	128	122	174	2e-51	71.5
AT3G47540	Glyma.13G346700.1.p	40.68	59	35	0	13	71	55	113	2e-51	62.7
AT3G47540	Glyma.13G346700.1.p	59.26	27	11	0	180	206	240	266	2e-51	49.3
AT3G47540	Glyma.11G124500.1.p	57.41	54	23	0	126	179	146	199	4e-50	78.9
AT3G47540	Glyma.11G124500.1.p	59.52	42	17	0	76	117	84	125	4e-50	69.2
AT3G47540	Glyma.11G124500.1.p	48.94	47	24	0	25	71	29	75	4e-50	56.7
AT3G47540	Glyma.11G124500.1.p	50	32	16	0	180	211	201	232	4e-50	49.7
AT3G47540	Glyma.12G049200.1.p	48.15	54	28	0	126	179	191	244	3e-45	66.9
AT3G47540	Glyma.12G049200.1.p	45.16	62	34	0	13	74	62	123	3e-45	66
AT3G47540	Glyma.12G049200.1.p	50	42	21	0	76	117	129	170	3e-45	59.5
AT3G47540	Glyma.12G049200.1.p	46.88	32	17	0	180	211	246	277	3e-45	45.6
AT3G47540	Glyma.11G124600.1.p	42.86	49	28	0	76	124	104	152	2e-17	57.6
AT3G47540	Glyma.11G124600.1.p	38.6	57	35	0	20	76	44	100	2e-17	51.1
AT3G47540	Glyma.12G049100.1.p	76	25	6	0	76	100	84	108	8e-17	55.8
AT3G47540	Glyma.12G049100.1.p	46.81	47	25	0	25	71	29	75	8e-17	50.7
AT3G47540	Glyma.02G007400.1.p	41.03	39	23	0	126	164	161	199	5e-13	44.2
AT3G47540	Glyma.02G007400.1.p	36.36	44	28	0	31	74	38	81	5e-13	37.7
AT3G47540	Glyma.02G007400.1.p	34.48	29	19	0	179	207	236	264	5e-13	24.7
AT3G47540	Glyma.02G007400.1.p	53.33	15	7	0	77	91	88	102	5e-13	24.7
AT3G47540	Glyma.02G042500.3.p	42.42	33	19	0	179	211	271	303	3e-12	46
AT3G47540	Glyma.02G042500.3.p	41.67	36	21	0	126	161	196	231	3e-12	43.7
AT3G47540	Glyma.02G042500.3.p	27.27	44	32	0	50	93	102	145	3e-12	22.4
AT3G47540	Glyma.02G042500.1.p	42.42	33	19	0	179	211	278	310	3e-12	46
AT3G47540	Glyma.02G042500.1.p	41.67	36	21	0	126	161	203	238	3e-12	43.7
AT3G47540	Glyma.02G042500.1.p	27.27	44	32	0	50	93	102	145	3e-12	22.4
AT3G47540	Glyma.16G119200.1.p	45.45	33	18	0	179	211	276	308	9e-12	44.6
AT3G47540	Glyma.16G119200.1.p	41.67	36	21	0	126	161	201	236	9e-12	40
AT3G47540	Glyma.16G119200.1.p	60	15	6	0	77	91	130	144	9e-12	25.6
AT3G47540	Glyma.19G221800.1.p	38.46	39	24	0	126	164	156	194	2e-10	43.2
AT3G47540	Glyma.19G221800.1.p	34.48	29	19	0	179	207	231	259	2e-10	27
AT3G47540	Glyma.19G221800.1.p	31.25	32	22	0	43	74	45	76	2e-10	27
AT3G47540	Glyma.19G221800.1.p	53.33	15	7	0	77	91	83	97	2e-10	24.7
AT3G47540	Glyma.02G042500.2.p	41.67	36	21	0	126	161	203	238	1e-07	43.7
AT3G47540	Glyma.02G042500.2.p	50	20	10	0	179	198	278	297	1e-07	29.8
AT3G47540	Glyma.02G042500.2.p	27.27	44	32	0	50	93	102	145	1e-07	22.4
AT3G47540	Glyma.01G160100.1.p	40.63	32	19	0	180	211	232	263	4e-07	35.8
AT3G47540	Glyma.01G160100.1.p	40.74	27	16	0	135	161	165	191	4e-07	34.9
AT3G47540	Glyma.01G160100.1.p	46.67	15	8	0	77	91	83	97	4e-07	22.8
AT3G47540	Glyma.10G138400.1.p	37.84	37	23	0	38	74	32	68	1e-06	37.2
AT3G47540	Glyma.10G138400.1.p	37.93	29	18	0	179	207	204	232	1e-06	29.8
AT3G47540	Glyma.10G138400.1.p	53.33	15	7	0	77	91	75	89	1e-06	24.7
AT3G47540	Glyma.13G346700.1.p	55.56	54	24	0	126	179	185	238	1e-54	75.6
AT3G47540	Glyma.13G346700.1.p	52.83	53	25	0	76	128	122	174	1e-54	71.5
AT3G47540	Glyma.13G346700.1.p	40.68	59	35	0	13	71	55	113	1e-54	62.7
AT3G47540	Glyma.13G346700.1.p	57.14	35	15	0	180	214	240	274	1e-54	59.4
AT3G47540	Glyma.11G124500.1.p	57.41	54	23	0	126	179	146	199	2e-53	78.9
AT3G47540	Glyma.11G124500.1.p	59.52	42	17	0	76	117	84	125	2e-53	69.1
AT3G47540	Glyma.11G124500.1.p	57.14	35	15	0	180	214	201	235	2e-53	60.3
AT3G47540	Glyma.11G124500.1.p	48.94	47	24	0	25	71	29	75	2e-53	56.6
AT3G47540	Glyma.12G049200.1.p	48.15	54	28	0	126	179	191	244	2e-48	66.8
AT3G47540	Glyma.12G049200.1.p	45.16	62	34	0	13	74	62	123	2e-48	65.9
AT3G47540	Glyma.12G049200.1.p	50	42	21	0	76	117	129	170	2e-48	59.4
AT3G47540	Glyma.12G049200.1.p	54.29	35	16	0	180	214	246	280	2e-48	56.2
AT3G47540	Glyma.11G124600.1.p	42.86	49	28	0	76	124	104	152	1e-17	57.6
AT3G47540	Glyma.11G124600.1.p	38.6	57	35	0	20	76	44	100	1e-17	51.1
AT3G47540	Glyma.12G049100.1.p	76	25	6	0	76	100	84	108	6e-17	55.7
AT3G47540	Glyma.12G049100.1.p	46.81	47	25	0	25	71	29	75	6e-17	50.6
AT3G47540	Glyma.02G007400.1.p	41.03	39	23	0	126	164	161	199	2e-16	44.1
AT3G47540	Glyma.02G007400.1.p	36.36	44	28	0	31	74	38	81	2e-16	37.6
AT3G47540	Glyma.02G007400.1.p	38.89	36	22	0	179	214	236	271	2e-16	34.9
AT3G47540	Glyma.02G007400.1.p	53.33	15	7	0	77	91	88	102	2e-16	24.7
AT3G47540	Glyma.02G042500.3.p	50	36	18	0	179	214	271	306	1e-15	56.2
AT3G47540	Glyma.02G042500.3.p	41.67	36	21	0	126	161	196	231	1e-15	43.7
AT3G47540	Glyma.02G042500.3.p	27.27	44	32	0	50	93	102	145	1e-15	22.3
AT3G47540	Glyma.02G042500.1.p	50	36	18	0	179	214	278	313	1e-15	56.2
AT3G47540	Glyma.02G042500.1.p	41.67	36	21	0	126	161	203	238	1e-15	43.7
AT3G47540	Glyma.02G042500.1.p	27.27	44	32	0	50	93	102	145	1e-15	22.3
AT3G47540	Glyma.16G119200.1.p	50	36	18	0	179	214	276	311	1e-14	53.4
AT3G47540	Glyma.16G119200.1.p	41.67	36	21	0	126	161	201	236	1e-14	39.9
AT3G47540	Glyma.16G119200.1.p	60	15	6	0	77	91	130	144	1e-14	25.6
AT3G47540	Glyma.19G221800.1.p	38.46	39	24	0	126	164	156	194	7e-14	43.2
AT3G47540	Glyma.19G221800.1.p	38.89	36	22	0	179	214	231	266	7e-14	37.2
AT3G47540	Glyma.19G221800.1.p	31.25	32	22	0	43	74	45	76	7e-14	27
AT3G47540	Glyma.19G221800.1.p	53.33	15	7	0	77	91	83	97	7e-14	24.7
AT3G47540	Glyma.10G138400.1.p	41.67	36	21	0	179	214	204	239	5e-10	39.9
AT3G47540	Glyma.10G138400.1.p	37.84	37	23	0	38	74	32	68	5e-10	37.2
AT3G47540	Glyma.10G138400.1.p	53.33	15	7	0	77	91	75	89	5e-10	24.7
AT3G47540	Glyma.01G160100.1.p	42.86	35	20	0	180	214	232	266	4e-09	41.3
AT3G47540	Glyma.01G160100.1.p	40.74	27	16	0	135	161	165	191	4e-09	34.9
AT3G47540	Glyma.01G160100.1.p	46.67	15	8	0	77	91	83	97	4e-09	22.8
AT3G47540	Glyma.02G042500.2.p	41.67	36	21	0	126	161	203	238	4e-08	43.7
AT3G47540	Glyma.02G042500.2.p	50	20	10	0	179	198	278	297	4e-08	29.8
AT3G47540	Glyma.02G042500.2.p	27.27	44	32	0	50	93	102	145	4e-08	22.3
AT3G54420	Glyma.13G346700.1.p	76.47	119	28	0	155	273	156	274	9e-127	240
AT3G54420	Glyma.13G346700.1.p	72.04	93	26	0	65	157	65	157	9e-127	169
AT3G54420	Glyma.13G346700.1.p	43.1	58	33	0	10	67	9	66	9e-127	83.3
AT3G54420	Glyma.12G049200.1.p	73.08	208	56	0	66	273	73	280	1e-125	386
AT3G54420	Glyma.12G049200.1.p	46.3	54	29	0	15	68	21	74	1e-125	83.8
AT3G54420	Glyma.11G124500.1.p	77.5	200	45	0	74	273	36	235	2e-112	404
AT3G54420	Glyma.16G119200.1.p	51.67	60	29	0	157	216	174	233	1e-53	94.9
AT3G54420	Glyma.16G119200.1.p	46.81	47	25	0	227	273	265	311	1e-53	60.2
AT3G54420	Glyma.16G119200.1.p	36.11	72	46	0	66	137	73	144	1e-53	57.4
AT3G54420	Glyma.16G119200.1.p	45.65	46	25	0	12	57	14	59	1e-53	53.7
AT3G54420	Glyma.02G042500.3.p	62.5	56	21	0	161	216	173	228	1e-51	98.1
AT3G54420	Glyma.02G042500.3.p	42.55	47	27	0	227	273	260	306	1e-51	57.9
AT3G54420	Glyma.02G042500.3.p	56.25	32	14	0	26	57	28	59	1e-51	55.6
AT3G54420	Glyma.02G042500.3.p	43.48	46	26	0	92	137	102	147	1e-51	52.8
AT3G54420	Glyma.02G042500.1.p	62.5	56	21	0	161	216	180	235	1e-51	98.1
AT3G54420	Glyma.02G042500.1.p	42.55	47	27	0	227	273	267	313	1e-51	57.9
AT3G54420	Glyma.02G042500.1.p	56.25	32	14	0	26	57	28	59	1e-51	55.6
AT3G54420	Glyma.02G042500.1.p	43.48	46	26	0	92	137	102	147	1e-51	52.8
AT3G54420	Glyma.11G124600.1.p	61.86	118	45	0	66	183	48	165	1e-47	185
AT3G54420	Glyma.11G124600.1.p	66.67	9	3	0	55	63	34	42	1e-47	24.6
AT3G54420	Glyma.19G221800.1.p	63.38	71	26	0	152	222	124	194	5e-46	128
AT3G54420	Glyma.19G221800.1.p	41.67	48	28	0	90	137	50	97	5e-46	50
AT3G54420	Glyma.19G221800.1.p	38.3	47	29	0	227	273	220	266	5e-46	44.5
AT3G54420	Glyma.02G007400.1.p	56.34	71	31	0	152	222	129	199	7e-45	120
AT3G54420	Glyma.02G007400.1.p	41.67	48	28	0	90	137	55	102	7e-45	53.3
AT3G54420	Glyma.02G007400.1.p	36.73	49	31	0	225	273	223	271	7e-45	45.4
AT3G54420	Glyma.02G042500.2.p	62.5	56	21	0	161	216	180	235	5e-44	98.1
AT3G54420	Glyma.02G042500.2.p	56.25	32	14	0	26	57	28	59	5e-44	55.6
AT3G54420	Glyma.02G042500.2.p	43.48	46	26	0	92	137	102	147	5e-44	52.8
AT3G54420	Glyma.02G042500.2.p	40	30	18	0	227	256	267	296	5e-44	31.5
AT3G54420	Glyma.10G138400.1.p	62.26	53	20	0	153	205	117	169	3e-37	94.4
AT3G54420	Glyma.10G138400.1.p	41.67	48	28	0	90	137	42	89	3e-37	53.7
AT3G54420	Glyma.10G138400.1.p	38.3	47	29	0	227	273	193	239	3e-37	45
AT3G54420	Glyma.01G160100.1.p	58.18	55	23	0	162	216	134	188	8e-34	89.3
AT3G54420	Glyma.01G160100.1.p	44.19	43	24	0	95	137	55	97	8e-34	49.1
AT3G54420	Glyma.01G160100.1.p	31.91	47	32	0	227	273	220	266	8e-34	43.1
AT3G54420	Glyma.12G049100.1.p	69.62	79	24	0	74	152	36	114	7e-33	140
AT3G54420	Glyma.15G143600.1.p	51.72	58	28	0	161	218	161	218	9e-20	85.6
AT3G54420	Glyma.15G143600.1.p	44	25	14	0	113	137	100	124	9e-20	30.6
AT3G54420	Glyma.08G259200.1.p	38.16	76	47	0	141	216	151	226	2e-19	79.6
AT3G54420	Glyma.08G259200.1.p	48	25	13	0	113	137	110	134	2e-19	28.3
AT3G54420	Glyma.08G259200.1.p	30.77	39	27	0	227	265	259	297	2e-19	24.6
AT3G54420	Glyma.09G038500.1.p	51.79	56	27	0	161	216	160	215	4e-19	83.3
AT3G54420	Glyma.09G038500.1.p	44	25	14	0	113	137	99	123	4e-19	30.6
AT3G54420	Glyma.18G283400.1.p	38.16	76	47	0	141	216	154	229	2e-18	79.2
AT3G54420	Glyma.18G283400.1.p	44	25	14	0	113	137	113	137	2e-18	25.5
AT3G54420	Glyma.18G283400.1.p	30.77	39	27	0	227	265	262	300	2e-18	24.6
AT4G01700	Glyma.19G221800.1.p	75.72	243	59	0	37	279	30	272	4e-141	500
AT4G01700	Glyma.02G007400.1.p	74.29	245	63	0	35	279	33	277	6e-139	493
AT4G01700	Glyma.10G138400.1.p	72.79	136	37	0	44	179	29	164	1e-117	280
AT4G01700	Glyma.10G138400.1.p	76.54	81	19	0	199	279	165	245	1e-117	162
AT4G01700	Glyma.02G042500.1.p	55.48	155	69	0	126	280	166	320	3e-93	233
AT4G01700	Glyma.02G042500.1.p	54.55	88	40	0	38	125	81	168	3e-93	128
AT4G01700	Glyma.16G119200.1.p	55.56	144	64	0	136	279	174	317	1e-89	214
AT4G01700	Glyma.16G119200.1.p	54.55	88	40	0	38	125	78	165	1e-89	135
AT4G01700	Glyma.02G042500.3.p	55.48	155	69	0	126	280	159	313	1e-83	233
AT4G01700	Glyma.02G042500.3.p	47.14	70	37	0	38	107	81	150	1e-83	83.7
AT4G01700	Glyma.02G042500.3.p	76.92	13	3	0	113	125	149	161	1e-83	32
AT4G01700	Glyma.02G042500.2.p	55.64	133	59	0	126	258	166	298	7e-83	199
AT4G01700	Glyma.02G042500.2.p	54.55	88	40	0	38	125	81	168	7e-83	128
AT4G01700	Glyma.01G160100.1.p	52.52	139	66	0	141	279	134	272	1e-79	202
AT4G01700	Glyma.01G160100.1.p	68.89	45	14	0	63	107	56	100	1e-79	75.4
AT4G01700	Glyma.01G160100.1.p	61.29	31	12	0	106	136	101	131	1e-79	58.3
AT4G01700	Glyma.11G124500.1.p	61.97	71	27	0	131	201	114	184	9e-46	126
AT4G01700	Glyma.11G124500.1.p	41.51	53	31	0	52	104	47	99	9e-46	52.8
AT4G01700	Glyma.11G124500.1.p	38.3	47	29	0	227	273	189	235	9e-46	42.6
AT4G01700	Glyma.18G283400.1.p	47.83	69	36	0	129	197	163	231	5e-41	85.1
AT4G01700	Glyma.18G283400.1.p	45.45	55	30	0	80	134	113	167	5e-41	71.7
AT4G01700	Glyma.18G283400.1.p	32.81	64	43	0	202	265	237	300	5e-41	49.1
AT4G01700	Glyma.08G259200.1.p	47.83	69	36	0	129	197	160	228	5e-40	85.1
AT4G01700	Glyma.08G259200.1.p	43.64	55	31	0	80	134	110	164	5e-40	69.9
AT4G01700	Glyma.08G259200.1.p	32.81	64	43	0	202	265	234	297	5e-40	47.7
AT4G01700	Glyma.09G038500.1.p	56.9	58	25	0	140	197	160	217	7e-40	89.3
AT4G01700	Glyma.09G038500.1.p	41.82	55	32	0	80	134	99	153	7e-40	66.6
AT4G01700	Glyma.09G038500.1.p	33.33	51	34	0	203	253	224	274	7e-40	46.3
AT4G01700	Glyma.13G346700.1.p	58.06	62	26	0	140	201	162	223	2e-39	104
AT4G01700	Glyma.13G346700.1.p	37.74	53	33	0	52	104	85	137	2e-39	49.5
AT4G01700	Glyma.13G346700.1.p	42.55	47	27	0	227	273	228	274	2e-39	46.8
AT4G01700	Glyma.15G143600.1.p	56.14	57	25	0	140	196	161	217	3e-39	87
AT4G01700	Glyma.15G143600.1.p	41.82	55	32	0	80	134	100	154	3e-39	66.6
AT4G01700	Glyma.15G143600.1.p	33.33	51	34	0	203	253	225	275	3e-39	46.3
AT4G01700	Glyma.12G049200.1.p	57.75	71	30	0	131	201	159	229	1e-38	116
AT4G01700	Glyma.12G049200.1.p	38.3	47	29	0	227	273	234	280	1e-38	41.2
AT4G01700	Glyma.12G049200.1.p	28.3	53	38	0	52	104	92	144	1e-38	39.8
AT4G01700	Glyma.11G124600.1.p	59.38	32	13	0	131	162	134	165	3e-15	57.4
AT4G01700	Glyma.11G124600.1.p	32.08	53	36	0	52	104	67	119	3e-15	43.5
AT4G19720	Glyma.17G076100.1.p	48.21	168	87	0	33	200	47	214	3e-85	196
AT4G19720	Glyma.17G076100.1.p	54.22	83	38	0	265	347	288	370	3e-85	106
AT4G19720	Glyma.17G076100.1.p	47.22	36	19	0	223	258	242	277	3e-85	52.5
AT4G19720	Glyma.15G206400.1.p	52.08	96	46	0	33	128	45	140	2e-68	113
AT4G19720	Glyma.15G206400.1.p	40	70	42	0	131	200	142	211	2e-68	79.1
AT4G19720	Glyma.15G206400.1.p	38.2	89	55	0	259	347	274	362	2e-68	71.7
AT4G19720	Glyma.15G206400.1.p	46.51	43	23	0	224	266	235	277	2e-68	52
AT4G19720	Glyma.15G206800.1.p	61.29	62	24	0	286	347	299	360	1e-67	95.1
AT4G19720	Glyma.15G206800.1.p	40.7	86	51	0	95	180	109	194	1e-67	82.8
AT4G19720	Glyma.15G206800.1.p	58.18	55	23	0	33	87	45	99	1e-67	81.4
AT4G19720	Glyma.15G206800.1.p	34.04	47	31	0	234	280	251	297	1e-67	40.5
AT4G19720	Glyma.15G206800.1.p	43.48	23	13	0	180	202	195	217	1e-67	32.3
AT4G19720	Glyma.17G217000.1.p	42.86	140	80	0	33	172	57	196	9e-61	134
AT4G19720	Glyma.17G217000.1.p	39.36	94	57	0	255	348	287	380	9e-61	85
AT4G19720	Glyma.17G217000.1.p	42.42	33	19	0	225	257	253	285	9e-61	42.8
AT4G19720	Glyma.17G217000.1.p	33.33	24	16	0	179	202	208	231	9e-61	28.6
AT4G19720	Glyma.17G103500.1.p	44.55	110	61	0	66	175	73	182	3e-51	111
AT4G19720	Glyma.17G103500.1.p	32.93	82	55	0	256	337	271	352	3e-51	54.3
AT4G19720	Glyma.17G103500.1.p	51.72	29	14	0	225	253	236	264	3e-51	41.9
AT4G19720	Glyma.17G103500.1.p	41.38	29	17	0	170	198	182	210	3e-51	36.9
AT4G19720	Glyma.17G103500.1.p	32.43	37	25	0	33	69	43	79	3e-51	26.3
AT4G19720	Glyma.17G103500.1.p	53.33	15	7	0	203	217	216	230	3e-51	23.1
AT4G19720	Glyma.13G155800.1.p	37.4	131	82	0	45	175	54	184	8e-50	108
AT4G19720	Glyma.13G155800.1.p	30.49	82	57	0	256	337	273	354	8e-50	51.5
AT4G19720	Glyma.13G155800.1.p	51.72	29	14	0	225	253	238	266	8e-50	41.9
AT4G19720	Glyma.13G155800.1.p	41.38	29	17	0	170	198	184	212	8e-50	36.4
AT4G19720	Glyma.13G155800.1.p	66.67	15	5	0	203	217	218	232	8e-50	27.7
AT4G19720	Glyma.13G155800.1.p	53.85	13	6	0	33	45	44	56	8e-50	22.2
AT4G19720	Glyma.14G110700.1.p	38.96	77	47	0	33	109	57	133	2e-08	59.8
AT4G19730	Glyma.17G076100.1.p	53.26	184	86	0	35	218	47	230	3e-82	225
AT4G19730	Glyma.17G076100.1.p	48	50	26	0	283	332	292	341	3e-82	62.1
AT4G19730	Glyma.17G076100.1.p	42.31	52	30	0	227	278	241	292	3e-82	53
AT4G19730	Glyma.17G076100.1.p	46.15	13	7	0	9	21	26	38	3e-82	22.5
AT4G19730	Glyma.17G217000.1.p	44.59	148	82	0	31	178	53	200	3e-55	144
AT4G19730	Glyma.17G217000.1.p	40	50	30	0	283	332	301	350	3e-55	49.8
AT4G19730	Glyma.17G217000.1.p	37.5	48	30	0	231	278	254	301	3e-55	45.3
AT4G19730	Glyma.17G217000.1.p	39.13	23	14	0	181	203	208	230	3e-55	32.1
AT4G19730	Glyma.15G206400.1.p	53.13	96	45	0	35	130	45	140	2e-50	117
AT4G19730	Glyma.15G206400.1.p	36.11	72	46	0	133	204	142	213	2e-50	65.3
AT4G19730	Glyma.15G206400.1.p	43.48	46	26	0	229	274	235	280	2e-50	55.3
AT4G19730	Glyma.15G206800.1.p	54.67	75	34	0	97	171	109	183	8e-50	87.1
AT4G19730	Glyma.15G206800.1.p	64	50	18	0	40	89	50	99	8e-50	79.4
AT4G19730	Glyma.15G206800.1.p	47.5	40	21	0	293	332	292	331	8e-50	47.1
AT4G19730	Glyma.15G206800.1.p	28.3	53	38	0	163	215	176	228	8e-50	29.8
AT4G19730	Glyma.15G206800.1.p	34.38	32	21	0	239	270	251	282	8e-50	28
AT4G19730	Glyma.17G103500.1.p	49.48	97	49	0	81	177	86	182	2e-47	108
AT4G19730	Glyma.17G103500.1.p	44.44	36	20	0	172	207	182	217	2e-47	44.3
AT4G19730	Glyma.17G103500.1.p	36	50	32	0	283	332	284	333	2e-47	41.6
AT4G19730	Glyma.17G103500.1.p	34	50	33	0	231	280	237	286	2e-47	38
AT4G19730	Glyma.17G103500.1.p	28.57	49	35	0	26	74	34	82	2e-47	30.7
AT4G19730	Glyma.13G155800.1.p	51.55	97	47	0	81	177	88	184	2e-39	113
AT4G19730	Glyma.13G155800.1.p	44.44	36	20	0	172	207	184	219	2e-39	44.8
AT4G19730	Glyma.13G155800.1.p	38.1	42	26	0	231	272	239	280	2e-39	36.6
AT4G19730	Glyma.13G155800.1.p	36.36	22	14	0	26	47	35	56	2e-39	23.9
AT4G19730	Glyma.14G110700.1.p	37.35	83	52	0	31	113	53	135	3e-09	62.5
AT4G19740	Glyma.17G076100.1.p	47.12	104	55	0	1	104	112	215	2e-44	127
AT4G19740	Glyma.17G076100.1.p	33.33	48	32	0	115	162	232	279	2e-44	47.8
AT4G19740	Glyma.17G076100.1.p	40	40	24	0	172	211	288	327	2e-44	41.4
AT4G19740	Glyma.13G155800.1.p	52.56	78	37	0	1	78	107	184	3e-41	105
AT4G19740	Glyma.13G155800.1.p	46.88	32	17	0	73	104	184	215	3e-41	45.9
AT4G19740	Glyma.13G155800.1.p	40	35	21	0	128	162	239	273	3e-41	37.7
AT4G19740	Glyma.13G155800.1.p	30.56	36	25	0	175	210	285	320	3e-41	26.7
AT4G19740	Glyma.13G155800.1.p	88.89	9	1	0	110	118	222	230	3e-41	25.8
AT4G19740	Glyma.17G103500.1.p	50	78	39	0	1	78	105	182	3e-38	103
AT4G19740	Glyma.17G103500.1.p	46.88	32	17	0	73	104	182	213	3e-38	45.5
AT4G19740	Glyma.17G103500.1.p	42.86	35	20	0	128	162	237	271	3e-38	40
AT4G19740	Glyma.17G103500.1.p	50	16	8	0	110	125	220	235	3e-38	24.4
AT4G19740	Glyma.17G217000.1.p	52.63	76	36	0	1	76	122	197	3e-37	95.9
AT4G19740	Glyma.17G217000.1.p	45	40	22	0	172	211	297	336	3e-37	42.7
AT4G19740	Glyma.17G217000.1.p	37.14	35	22	0	128	162	254	288	3e-37	39.1
AT4G19740	Glyma.17G217000.1.p	43.48	23	13	0	82	104	208	230	3e-37	32.7
AT4G19740	Glyma.15G206400.1.p	38.57	70	43	0	34	103	142	211	2e-32	78
AT4G19740	Glyma.15G206400.1.p	32.56	43	29	0	126	168	235	277	2e-32	44.6
AT4G19740	Glyma.15G206400.1.p	61.29	31	12	0	1	31	110	140	2e-32	44.1
AT4G19740	Glyma.15G206400.1.p	30	40	28	0	172	211	280	319	2e-32	27.2
AT4G19740	Glyma.15G206800.1.p	46.99	83	44	0	1	83	112	194	1e-26	91.3
AT4G19740	Glyma.15G206800.1.p	37.04	27	17	0	136	162	251	277	1e-26	31.7
AT4G19740	Glyma.15G206800.1.p	38.1	21	13	0	83	103	195	215	1e-26	26.2
AT4G19740	Glyma.15G206800.1.p	44	25	14	0	186	210	292	316	1e-26	24.9
AT4G19750	Glyma.17G076100.1.p	48.29	205	106	0	23	227	38	242	5e-103	242
AT4G19750	Glyma.17G076100.1.p	47.69	130	68	0	223	352	241	370	5e-103	152
AT4G19750	Glyma.15G206400.1.p	50.5	101	50	0	27	127	40	140	3e-72	116
AT4G19750	Glyma.15G206400.1.p	37.5	128	80	0	225	352	235	362	3e-72	108
AT4G19750	Glyma.15G206400.1.p	40.45	89	53	0	130	218	142	230	3e-72	86.2
AT4G19750	Glyma.17G217000.1.p	42.86	126	72	0	227	352	254	379	3e-68	135
AT4G19750	Glyma.17G217000.1.p	37.41	147	92	0	25	171	50	196	3e-68	127
AT4G19750	Glyma.17G217000.1.p	45.45	22	12	0	179	200	209	230	3e-68	29.9
AT4G19750	Glyma.17G217000.1.p	45	20	11	0	199	218	228	247	3e-68	22.6
AT4G19750	Glyma.15G206800.1.p	51.95	77	37	0	92	168	107	183	1e-67	97.2
AT4G19750	Glyma.15G206800.1.p	53.97	63	29	0	24	86	37	99	1e-67	83.5
AT4G19750	Glyma.15G206800.1.p	51.61	62	30	0	291	352	299	360	1e-67	80.3
AT4G19750	Glyma.15G206800.1.p	47.06	34	18	0	179	212	195	228	1e-67	40.9
AT4G19750	Glyma.15G206800.1.p	38.46	26	16	0	236	261	252	277	1e-67	30.4
AT4G19750	Glyma.17G103500.1.p	48.51	101	52	0	78	178	86	186	7e-56	115
AT4G19750	Glyma.17G103500.1.p	35.34	116	75	0	227	342	237	352	7e-56	93.1
AT4G19750	Glyma.17G103500.1.p	28.89	45	32	0	27	71	38	82	7e-56	35.4
AT4G19750	Glyma.17G103500.1.p	61.11	18	7	0	203	220	215	232	7e-56	30.4
AT4G19750	Glyma.13G155800.1.p	47.57	103	54	0	76	178	86	188	3e-52	112
AT4G19750	Glyma.13G155800.1.p	31.03	116	80	0	227	342	239	354	3e-52	85.8
AT4G19750	Glyma.13G155800.1.p	66.67	21	7	0	203	223	217	237	3e-52	35.4
AT4G19750	Glyma.13G155800.1.p	33.33	30	20	0	27	56	39	68	3e-52	28.5
AT4G19750	Glyma.14G110700.1.p	29.07	86	61	0	25	110	50	135	2e-06	53.3
AT4G19760	Glyma.17G076100.1.p	51.04	192	94	0	38	229	45	236	1e-99	244
AT4G19760	Glyma.17G076100.1.p	48.33	120	62	0	246	365	254	373	1e-99	139
AT4G19760	Glyma.15G206400.1.p	52.94	102	48	0	34	135	39	140	3e-71	122
AT4G19760	Glyma.15G206400.1.p	40.71	113	67	0	250	362	250	362	3e-71	100
AT4G19760	Glyma.15G206400.1.p	40	90	54	0	138	227	142	231	3e-71	85.5
AT4G19760	Glyma.17G217000.1.p	46.34	123	66	0	243	365	260	382	2e-66	137
AT4G19760	Glyma.17G217000.1.p	38.73	142	87	0	38	179	55	196	2e-66	126
AT4G19760	Glyma.17G217000.1.p	40.91	22	13	0	187	208	209	230	2e-66	28
AT4G19760	Glyma.17G103500.1.p	47.42	97	51	0	86	182	86	182	1e-60	109
AT4G19760	Glyma.17G103500.1.p	37.14	105	66	0	248	352	248	352	1e-60	90
AT4G19760	Glyma.17G103500.1.p	45.45	33	18	0	177	209	182	214	1e-60	43.5
AT4G19760	Glyma.17G103500.1.p	31.82	44	30	0	36	79	39	82	1e-60	36.7
AT4G19760	Glyma.17G103500.1.p	64.71	17	6	0	211	227	215	231	1e-60	29.4
AT4G19760	Glyma.13G155800.1.p	46.46	99	53	0	84	182	86	184	3e-55	106
AT4G19760	Glyma.13G155800.1.p	32.38	105	71	0	248	352	250	354	3e-55	82.3
AT4G19760	Glyma.13G155800.1.p	45.45	33	18	0	177	209	184	216	3e-55	43.5
AT4G19760	Glyma.13G155800.1.p	37.93	29	18	0	36	64	40	68	3e-55	30.3
AT4G19760	Glyma.13G155800.1.p	58.82	17	7	0	211	227	217	233	3e-55	27.1
AT4G19760	Glyma.15G206800.1.p	35.77	137	88	0	51	187	58	194	1e-53	100
AT4G19760	Glyma.15G206800.1.p	57.38	61	26	0	34	94	39	99	1e-53	82.7
AT4G19760	Glyma.15G206800.1.p	50.77	65	32	0	301	365	299	363	1e-53	80.9
AT4G19760	Glyma.15G206800.1.p	46.15	39	21	0	187	225	195	233	1e-53	45.8
AT4G19760	Glyma.15G206800.1.p	35	40	26	0	232	271	238	277	1e-53	39.4
AT4G19770	Glyma.17G076100.1.p	46.15	130	70	0	125	254	241	370	4e-69	157
AT4G19770	Glyma.17G076100.1.p	46.67	105	56	0	1	105	112	216	4e-69	123
AT4G19770	Glyma.17G217000.1.p	41.5	147	86	0	111	257	236	382	1e-58	144
AT4G19770	Glyma.17G217000.1.p	52.63	76	36	0	1	76	122	197	1e-58	93.9
AT4G19770	Glyma.17G217000.1.p	36.36	22	14	0	83	104	209	230	1e-58	27
AT4G19770	Glyma.15G206400.1.p	38.91	221	135	0	34	254	142	362	1e-58	201
AT4G19770	Glyma.15G206400.1.p	61.29	31	12	0	1	31	110	140	1e-58	44.8
AT4G19770	Glyma.13G155800.1.p	34.33	134	88	0	111	244	221	354	5e-54	108
AT4G19770	Glyma.13G155800.1.p	50	78	39	0	1	78	107	184	5e-54	98
AT4G19770	Glyma.13G155800.1.p	48.48	33	17	0	73	105	184	216	5e-54	42.9
AT4G19770	Glyma.17G103500.1.p	37.31	134	84	0	111	244	219	352	9e-47	111
AT4G19770	Glyma.17G103500.1.p	48.72	78	40	0	1	78	105	182	9e-47	95.3
AT4G19770	Glyma.15G206800.1.p	46.15	65	35	0	193	257	299	363	3e-41	78.9
AT4G19770	Glyma.15G206800.1.p	45.78	83	45	0	1	83	112	194	3e-41	77.5
AT4G19770	Glyma.15G206800.1.p	41.38	29	17	0	137	165	251	279	3e-41	38.8
AT4G19770	Glyma.15G206800.1.p	47.62	21	11	0	83	103	195	215	3e-41	28.8
AT4G19800	Glyma.17G076100.1.p	50	194	97	0	1	194	25	218	9e-107	257
AT4G19800	Glyma.17G076100.1.p	46.15	130	70	0	212	341	241	370	9e-107	150
AT4G19800	Glyma.15G206400.1.p	38.91	221	135	0	121	341	142	362	7e-91	214
AT4G19800	Glyma.15G206400.1.p	47.32	112	59	0	7	118	29	140	7e-91	140
AT4G19800	Glyma.17G217000.1.p	43.31	157	89	0	7	163	41	197	2e-86	163
AT4G19800	Glyma.17G217000.1.p	44.52	155	86	0	190	344	228	382	2e-86	162
AT4G19800	Glyma.17G217000.1.p	50	22	11	0	170	191	209	230	2e-86	33.1
AT4G19800	Glyma.15G206800.1.p	45.35	86	47	0	85	170	109	194	1e-71	88.8
AT4G19800	Glyma.15G206800.1.p	45.83	72	39	0	7	78	29	100	1e-71	88.4
AT4G19800	Glyma.15G206800.1.p	53.23	62	29	0	280	341	299	360	1e-71	83.8
AT4G19800	Glyma.15G206800.1.p	48.15	27	14	0	224	250	251	277	1e-71	39.9
AT4G19800	Glyma.15G206800.1.p	47.62	21	11	0	170	190	195	215	1e-71	32.2
AT4G19800	Glyma.15G206800.1.p	38.24	34	21	0	189	222	215	248	1e-71	30.8
AT4G19800	Glyma.13G155800.1.p	55.1	98	44	0	68	165	87	184	7e-69	135
AT4G19800	Glyma.13G155800.1.p	37.68	138	86	0	194	331	217	354	7e-69	124
AT4G19800	Glyma.13G155800.1.p	34.88	43	28	0	7	49	28	70	7e-69	39.9
AT4G19800	Glyma.17G103500.1.p	52.58	97	46	0	69	165	86	182	2e-68	131
AT4G19800	Glyma.17G103500.1.p	39.86	138	83	0	194	331	215	352	2e-68	124
AT4G19800	Glyma.17G103500.1.p	31.15	61	42	0	2	62	22	82	2e-68	42.7
AT4G19800	Glyma.14G110700.1.p	33.68	95	63	0	7	101	41	135	8e-13	74.7
AT4G19810	Glyma.17G076100.1.p	64.36	188	67	0	28	215	31	218	2e-136	311
AT4G19810	Glyma.17G076100.1.p	55.24	143	64	0	224	366	231	373	2e-136	195
AT4G19810	Glyma.15G206400.1.p	56.03	116	51	0	24	139	25	140	6e-93	159
AT4G19810	Glyma.15G206400.1.p	43.94	132	74	0	236	367	235	366	6e-93	135
AT4G19810	Glyma.15G206400.1.p	36.67	90	57	0	142	231	142	231	6e-93	86.2
AT4G19810	Glyma.17G217000.1.p	45.86	157	85	0	28	184	41	197	1e-86	172
AT4G19810	Glyma.17G217000.1.p	48.06	129	67	0	238	366	254	382	1e-86	151
AT4G19810	Glyma.17G217000.1.p	40.91	22	13	0	191	212	209	230	1e-86	31.8
AT4G19810	Glyma.17G217000.1.p	45	20	11	0	211	230	228	247	1e-86	23.5
AT4G19810	Glyma.17G103500.1.p	48.48	99	51	0	89	187	85	183	4e-75	129
AT4G19810	Glyma.17G103500.1.p	40.52	116	69	0	238	353	237	352	4e-75	114
AT4G19810	Glyma.17G103500.1.p	39.29	56	34	0	28	83	27	82	4e-75	50.5
AT4G19810	Glyma.17G103500.1.p	35.29	51	33	0	181	231	182	232	4e-75	45.5
AT4G19810	Glyma.13G155800.1.p	48.48	99	51	0	89	187	87	185	4e-73	125
AT4G19810	Glyma.13G155800.1.p	37.07	116	73	0	238	353	239	354	4e-73	109
AT4G19810	Glyma.13G155800.1.p	31.43	70	48	0	1	70	1	70	4e-73	51
AT4G19810	Glyma.13G155800.1.p	32.2	59	40	0	181	239	184	242	4e-73	45.9
AT4G19810	Glyma.15G206800.1.p	47.12	104	55	0	2	105	3	106	4e-62	118
AT4G19810	Glyma.15G206800.1.p	40.15	137	82	0	55	191	58	194	4e-62	109
AT4G19810	Glyma.15G206800.1.p	56.94	72	31	0	295	366	292	363	4e-62	103
AT4G19810	Glyma.15G206800.1.p	45.16	31	17	0	246	276	251	281	4e-62	44.1
AT4G19810	Glyma.15G206800.1.p	32.69	52	35	0	191	242	195	246	4e-62	36.3
AT4G19810	Glyma.14G110700.1.p	35.79	95	61	0	28	122	41	135	9e-13	74.3
AT4G19820	Glyma.17G076100.1.p	57.07	184	79	0	26	209	31	214	7e-114	259
AT4G19820	Glyma.17G076100.1.p	48.92	139	71	0	223	361	232	370	7e-114	171
AT4G19820	Glyma.15G206400.1.p	44.7	132	73	0	6	137	9	140	4e-84	141
AT4G19820	Glyma.15G206400.1.p	41.41	128	75	0	234	361	235	362	4e-84	129
AT4G19820	Glyma.15G206400.1.p	35.63	87	56	0	140	226	142	228	4e-84	81
AT4G19820	Glyma.15G206800.1.p	48.31	89	46	0	10	98	13	101	5e-75	107
AT4G19820	Glyma.15G206800.1.p	53.33	75	35	0	104	178	109	183	5e-75	93.1
AT4G19820	Glyma.15G206800.1.p	54.84	62	28	0	300	361	299	360	5e-75	86.6
AT4G19820	Glyma.15G206800.1.p	43.33	30	17	0	244	273	251	280	5e-75	39.4
AT4G19820	Glyma.15G206800.1.p	47.83	23	12	0	189	211	195	217	5e-75	30.6
AT4G19820	Glyma.17G217000.1.p	43.59	156	88	0	26	181	41	196	1e-73	154
AT4G19820	Glyma.17G217000.1.p	44.44	126	70	0	236	361	254	379	1e-73	136
AT4G19820	Glyma.17G217000.1.p	28.57	21	15	0	189	209	209	229	1e-73	25.1
AT4G19820	Glyma.17G103500.1.p	48.48	99	51	0	87	185	85	183	7e-67	119
AT4G19820	Glyma.17G103500.1.p	37.93	116	72	0	236	351	237	352	7e-67	104
AT4G19820	Glyma.17G103500.1.p	37.1	62	39	0	20	81	21	82	7e-67	53.8
AT4G19820	Glyma.17G103500.1.p	45.45	22	12	0	186	207	189	210	7e-67	34.3
AT4G19820	Glyma.13G155800.1.p	46.94	98	52	0	88	185	88	185	3e-62	115
AT4G19820	Glyma.13G155800.1.p	34.48	116	76	0	236	351	239	354	3e-62	99
AT4G19820	Glyma.13G155800.1.p	40	45	27	0	26	70	28	72	3e-62	45.9
AT4G19820	Glyma.13G155800.1.p	45.45	22	12	0	186	207	191	212	3e-62	34.8
AT4G19820	Glyma.14G110700.1.p	35.79	95	61	0	26	120	41	135	3e-11	69
AT5G24090	Glyma.10G227700.1.p	65.08	126	44	0	177	302	179	304	1e-132	226
AT5G24090	Glyma.10G227700.1.p	72.07	111	31	0	30	140	29	139	1e-132	219
AT5G24090	Glyma.10G227700.1.p	64.58	48	17	0	138	185	139	186	1e-132	67.8
AT5G24090	Glyma.20G164600.1.p	67.31	156	51	0	30	185	28	183	1e-131	273
AT5G24090	Glyma.20G164600.1.p	63.2	125	46	0	178	302	177	301	1e-131	217
AT5G24090	Glyma.18G120700.1.p	64.71	153	54	0	21	173	17	169	6e-123	251
AT5G24090	Glyma.18G120700.1.p	63.11	122	45	0	177	298	170	291	6e-123	210
AT5G24090	Glyma.12G156600.1.p	62.73	161	60	0	14	174	12	172	4e-122	258
AT5G24090	Glyma.12G156600.1.p	63.64	66	24	0	178	243	175	240	4e-122	119
AT5G24090	Glyma.12G156600.1.p	61.19	67	26	0	236	302	232	298	4e-122	100
AT5G24090	Glyma.18G120200.1.p	60.84	166	65	0	8	173	4	169	3e-120	248
AT5G24090	Glyma.18G120200.1.p	59.52	126	51	0	177	302	170	295	3e-120	204
AT5G24090	Glyma.16G173000.1.p	63.19	144	53	0	31	174	27	170	6e-110	236
AT5G24090	Glyma.16G173000.1.p	56	125	55	0	178	302	173	297	6e-110	181
AT5G24090	Glyma.20G164900.1.p	61.22	147	57	0	30	176	28	174	3e-108	233
AT5G24090	Glyma.20G164900.1.p	55.2	125	56	0	178	302	175	299	3e-108	178
AT5G24090	Glyma.09G126200.1.p	63.19	144	53	0	31	174	28	171	4e-105	239
AT5G24090	Glyma.09G126200.1.p	50.39	127	63	0	176	302	165	291	4e-105	162
AT5G24090	Glyma.16G173000.2.p	56	125	55	0	178	302	171	295	1e-104	181
AT5G24090	Glyma.16G173000.2.p	63.89	108	39	0	31	138	27	134	1e-104	181
AT5G24090	Glyma.16G173000.2.p	63.64	33	12	0	142	174	136	168	1e-104	56.3
AT5G24090	Glyma.15G015100.1.p	59.31	145	59	0	14	158	10	154	8e-103	219
AT5G24090	Glyma.15G015100.1.p	57.32	82	35	0	180	261	185	266	8e-103	126
AT5G24090	Glyma.15G015100.1.p	54.35	46	21	0	253	298	259	304	8e-103	68.2
AT5G24090	Glyma.15G015100.2.p	59.31	145	59	0	14	158	10	154	8e-103	219
AT5G24090	Glyma.15G015100.2.p	57.32	82	35	0	180	261	185	266	8e-103	126
AT5G24090	Glyma.15G015100.2.p	54.35	46	21	0	253	298	259	304	8e-103	68.2
AT5G24090	Glyma.15G015100.3.p	59.31	145	59	0	14	158	10	154	8e-103	219
AT5G24090	Glyma.15G015100.3.p	57.32	82	35	0	180	261	185	266	8e-103	126
AT5G24090	Glyma.15G015100.3.p	54.35	46	21	0	253	298	259	304	8e-103	68.2
AT5G24090	Glyma.07G061600.1.p	60.42	144	57	0	30	173	22	165	7e-101	229
AT5G24090	Glyma.07G061600.1.p	70	50	15	0	240	289	229	278	7e-101	89.4
AT5G24090	Glyma.07G061600.1.p	65.12	43	15	0	178	220	169	211	7e-101	88.5
AT5G24090	Glyma.19G076200.1.p	47.73	264	138	0	16	279	31	294	9e-95	328
AT5G24090	Glyma.19G076200.1.p	51.72	29	14	0	274	302	288	316	9e-95	38.8
AT5G24090	Glyma.20G035400.1.p	58.2	122	51	0	178	299	175	296	1e-94	193
AT5G24090	Glyma.20G035400.1.p	47.62	147	77	0	12	158	7	153	1e-94	173
AT5G24090	Glyma.20G035400.2.p	58.2	122	51	0	178	299	175	296	1e-94	193
AT5G24090	Glyma.20G035400.2.p	47.62	147	77	0	12	158	7	153	1e-94	173
AT5G24090	Glyma.02G113600.1.p	64.25	207	74	0	15	221	10	216	7e-94	343
AT5G24090	Glyma.02G113600.1.p	53.85	91	42	0	212	302	206	296	2e-27	122
AT5G24090	Glyma.01G055200.1.p	63.77	207	75	0	15	221	10	216	6e-93	340
AT5G24090	Glyma.01G055200.1.p	57.47	87	37	0	212	298	206	292	6e-29	127
AT5G24090	Glyma.05G075000.1.p	56.64	143	62	0	16	158	12	154	3e-90	216
AT5G24090	Glyma.05G075000.1.p	47.06	68	36	0	173	240	169	236	3e-90	90.3
AT5G24090	Glyma.05G075000.1.p	58.62	29	12	0	274	302	270	298	3e-90	43.4
AT5G24090	Glyma.05G075000.1.p	37.78	45	28	0	235	279	232	276	3e-90	40.2
AT5G24090	Glyma.03G254300.1.p	53.17	126	59	0	14	139	10	135	4e-90	176
AT5G24090	Glyma.03G254300.1.p	54.32	81	37	0	177	257	176	256	4e-90	123
AT5G24090	Glyma.03G254300.1.p	50.94	53	26	0	250	302	251	303	4e-90	70.6
AT5G24090	Glyma.18G120900.1.p	65.45	55	19	0	30	84	20	74	1e-86	99.1
AT5G24090	Glyma.18G120900.1.p	58.49	53	22	0	176	228	165	217	1e-86	92.6
AT5G24090	Glyma.18G120900.1.p	66.04	53	18	0	121	173	108	160	1e-86	85.7
AT5G24090	Glyma.18G120900.1.p	58	50	21	0	253	302	212	261	1e-86	71.5
AT5G24090	Glyma.18G120900.1.p	48.72	39	20	0	84	122	75	113	1e-86	47.5
AT5G24090	Glyma.20G164700.1.p	56.9	58	25	0	181	238	178	235	3e-78	93.1
AT5G24090	Glyma.20G164700.1.p	56.6	53	23	0	27	79	26	78	3e-78	79.8
AT5G24090	Glyma.20G164700.1.p	53.7	54	25	0	84	137	82	135	3e-78	73.8
AT5G24090	Glyma.20G164700.1.p	50	46	23	0	253	298	252	297	3e-78	60.9
AT5G24090	Glyma.20G164700.1.p	45.45	44	24	0	142	185	138	181	3e-78	50.8
AT5G24090	Glyma.20G164700.1.p	71.43	14	4	0	244	257	242	255	3e-78	27.3
AT5G24090	Glyma.08G299700.1.p	57.95	88	37	0	211	298	209	296	2e-74	121
AT5G24090	Glyma.08G299700.1.p	50.65	77	38	0	8	84	4	80	2e-74	95.9
AT5G24090	Glyma.08G299700.1.p	63.04	46	17	0	176	221	173	218	2e-74	89.4
AT5G24090	Glyma.08G299700.1.p	63.89	36	13	0	138	173	133	168	2e-74	57.7
AT5G24090	Glyma.08G299700.1.p	48.65	37	19	0	86	122	83	119	2e-74	45.7
AT5G24090	Glyma.08G299700.1.p	65	20	7	0	121	140	114	133	2e-74	34.6
AT5G24090	Glyma.08G300300.1.p	52.22	90	43	0	37	126	20	109	1e-72	121
AT5G24090	Glyma.08G300300.1.p	59.57	47	19	0	176	222	148	194	1e-72	81.6
AT5G24090	Glyma.08G300300.1.p	56.25	48	21	0	255	302	198	245	1e-72	71
AT5G24090	Glyma.08G300300.1.p	65.71	35	12	0	139	173	109	143	1e-72	56.7
AT5G24090	Glyma.18G120800.1.p	55.56	108	48	0	8	115	4	111	1e-62	146
AT5G24090	Glyma.18G120800.1.p	61.22	49	19	0	107	155	104	152	1e-62	70.1
AT5G24090	Glyma.18G120800.1.p	60	30	12	0	179	208	177	206	1e-62	53.1
AT5G24090	Glyma.18G120800.1.p	44	25	14	0	150	174	151	175	1e-62	28.2
AT5G24090	Glyma.07G061800.1.p	70	50	15	0	240	289	113	162	6e-45	89.4
AT5G24090	Glyma.07G061800.1.p	65.12	43	15	0	178	220	53	95	6e-45	88.5
AT5G24090	Glyma.07G061800.1.p	57.69	26	11	0	148	173	24	49	6e-45	41.5
AT5G24090	Glyma.19G251900.1.p	46.75	77	41	0	178	254	49	125	8e-33	103
AT5G24090	Glyma.19G251900.1.p	52.5	40	19	0	27	66	5	44	8e-33	58.6
AT5G24090	Glyma.08G299800.1.p	49.09	55	28	0	4	58	1	55	2e-29	62.7
AT5G24090	Glyma.08G299800.1.p	62.5	24	9	0	185	208	139	162	2e-29	44.3
AT5G24090	Glyma.08G299800.1.p	51.52	33	16	0	108	140	75	107	2e-29	42
AT5G24090	Glyma.08G299800.1.p	44.12	34	19	0	82	115	47	80	2e-29	36.9

## Sheet: bit>100
Query id	Subject id	% identity	alignment length	mismatches	gap openings	q. start	q. end	s. start	s. end	e-value	bit score	T/F
AT1G02360	Glyma.02G007400.1.p	71.6	257	73	0	15	271	21	277	2e-140	497
AT1G02360	Glyma.19G221800.1.p	73.14	242	65	0	30	271	31	272	3e-137	487
AT1G02360	Glyma.10G138400.1.p	76.3	135	32	0	36	170	29	163	7e-121	294
AT1G02360	Glyma.02G042500.1.p	57.45	141	60	0	132	272	180	320	5e-87	220
AT1G02360	Glyma.02G042500.3.p	57.45	141	60	0	132	272	173	313	2e-77	220
AT1G02360	Glyma.16G119200.1.p	56.55	145	63	0	127	271	173	317	1e-87	216
AT1G02360	Glyma.01G160100.1.p	49.64	139	70	0	133	271	134	272	3e-74	191
AT1G02360	Glyma.02G042500.2.p	58.82	119	49	0	132	250	180	298	9e-78	189
AT1G02360	Glyma.10G138400.1.p	72.84	81	22	0	191	271	165	245	7e-121	159
AT1G02360	Glyma.11G124500.1.p	65.71	70	24	0	124	193	115	184	5e-46	136
AT1G02360	Glyma.16G119200.1.p	51.14	88	43	0	30	117	78	165	1e-87	126
AT1G02360	Glyma.02G042500.1.p	50	88	44	0	30	117	81	168	5e-87	121
AT1G02360	Glyma.02G042500.2.p	50	88	44	0	30	117	81	168	9e-78	121
AT1G02360	Glyma.12G049200.1.p	61.43	70	27	0	124	193	160	229	2e-38	119
AT1G02360	Glyma.13G346700.1.p	57.35	68	29	0	126	193	156	223	2e-40	111
AT1G05850	Glyma.18G283400.1.p	71.25	313	90	0	8	320	17	329	7e-170	595
AT1G05850	Glyma.08G259200.1.p	71.57	313	89	0	8	320	14	326	5e-169	593
AT1G05850	Glyma.09G038500.1.p	69.89	269	81	0	11	279	6	274	6e-162	503
AT1G05850	Glyma.15G143600.1.p	69.63	270	82	0	10	279	6	275	4e-161	503
AT2G43570	Glyma.11G124500.1.p	52.8	125	59	0	153	277	111	235	1e-60	176
AT2G43570	Glyma.12G049200.1.p	51.97	127	61	0	151	277	154	280	2e-74	169
AT2G43570	Glyma.13G346700.1.p	49.12	114	58	0	164	277	161	274	1e-70	151
AT2G43570	Glyma.19G221800.1.p	60.61	66	26	0	157	222	125	190	1e-34	105
AT2G43570	Glyma.12G049200.1.p	37	100	63	0	18	117	21	120	2e-74	103
AT2G43580	Glyma.11G124500.1.p	68.97	116	36	0	115	230	84	199	2e-83	222
AT2G43580	Glyma.12G049200.1.p	62.07	116	44	0	115	230	129	244	3e-92	199
AT2G43580	Glyma.13G346700.1.p	62.82	78	29	0	153	230	161	238	4e-92	137
AT2G43580	Glyma.13G346700.1.p	52.75	91	43	0	20	110	23	113	4e-92	132
AT2G43580	Glyma.12G049200.1.p	49.46	93	47	0	21	113	31	123	3e-92	124
AT2G43580	Glyma.19G221800.1.p	59.42	69	28	0	147	215	126	194	3e-35	122
AT2G43580	Glyma.02G007400.1.p	56.52	69	30	0	147	215	131	199	6e-38	117
AT2G43580	Glyma.16G119200.1.p	60.34	58	23	0	153	210	177	234	3e-45	104
AT2G43580	Glyma.11G124600.1.p	59.68	62	25	0	115	176	104	165	1e-33	104
AT2G43590	Glyma.11G124500.1.p	70.69	116	34	0	114	229	84	199	2e-86	230
AT2G43590	Glyma.12G049200.1.p	60.34	116	46	0	114	229	129	244	1e-93	199
AT2G43590	Glyma.13G346700.1.p	61.45	83	32	0	147	229	156	238	6e-94	145
AT2G43590	Glyma.19G221800.1.p	63.38	71	26	0	144	214	124	194	8e-43	132
AT2G43590	Glyma.02G007400.1.p	63.38	71	26	0	144	214	129	199	3e-44	131
AT2G43590	Glyma.11G124600.1.p	64.52	62	22	0	114	175	104	165	3e-38	113
AT2G43590	Glyma.16G119200.1.p	60.94	64	25	0	148	211	173	236	7e-50	111
AT2G43590	Glyma.02G042500.3.p	61.02	59	23	0	153	211	173	231	7e-46	105
AT2G43590	Glyma.02G042500.1.p	61.02	59	23	0	153	211	180	238	8e-46	105
AT2G43590	Glyma.02G042500.2.p	61.02	59	23	0	153	211	180	238	1e-38	105
AT2G43610	Glyma.11G124500.1.p	57.5	80	34	0	167	246	120	199	3e-58	131
AT2G43610	Glyma.16G119200.1.p	58.11	74	31	0	152	225	160	233	1e-52	120
AT2G43610	Glyma.12G049200.1.p	54.55	77	35	0	170	246	168	244	6e-64	119
AT2G43610	Glyma.13G346700.1.p	53.25	77	36	0	170	246	162	238	1e-67	118
AT2G43610	Glyma.19G221800.1.p	55.22	67	30	0	165	231	128	194	2e-33	105
AT2G43610	Glyma.02G007400.1.p	52.24	67	32	0	165	231	133	199	6e-31	103
AT2G43610	Glyma.02G042500.3.p	64.29	56	20	0	170	225	173	228	8e-45	101
AT2G43610	Glyma.02G042500.1.p	64.29	56	20	0	170	225	180	235	9e-45	101
AT2G43610	Glyma.02G042500.2.p	64.29	56	20	0	170	225	180	235	4e-38	101
AT2G43620	Glyma.11G124500.1.p	57.5	80	34	0	169	248	120	199	3e-58	129
AT2G43620	Glyma.16G119200.1.p	58.11	74	31	0	154	227	160	233	4e-56	120
AT2G43620	Glyma.12G049200.1.p	54.55	77	35	0	172	248	168	244	2e-67	117
AT2G43620	Glyma.13G346700.1.p	53.25	77	36	0	172	248	162	238	3e-70	116
AT2G43620	Glyma.19G221800.1.p	55.22	67	30	0	167	233	128	194	2e-33	103
AT3G12500	Glyma.16G119200.1.p	68.46	149	47	0	178	326	169	317	4e-147	277
AT3G12500	Glyma.02G042500.1.p	71.43	140	40	0	187	326	180	319	2e-140	275
AT3G12500	Glyma.02G042500.3.p	71.43	140	40	0	187	326	173	312	8e-131	275
AT3G12500	Glyma.01G160100.1.p	64.75	139	49	0	188	326	134	272	1e-103	238
AT3G12500	Glyma.02G042500.2.p	73.11	119	32	0	187	305	180	298	7e-129	236
AT3G12500	Glyma.19G221800.1.p	62.14	140	53	0	187	326	133	272	1e-104	230
AT3G12500	Glyma.02G007400.1.p	59.29	140	57	0	187	326	138	277	3e-103	225
AT3G12500	Glyma.16G119200.1.p	75.53	94	23	0	84	177	76	169	4e-147	192
AT3G12500	Glyma.02G042500.1.p	68.57	105	33	0	74	178	69	173	2e-140	183
AT3G12500	Glyma.02G042500.2.p	68.57	105	33	0	74	178	69	173	7e-129	183
AT3G12500	Glyma.02G007400.1.p	61.39	101	39	0	86	186	36	136	3e-103	170
AT3G12500	Glyma.19G221800.1.p	61.39	101	39	0	86	186	31	131	1e-104	169
AT3G12500	Glyma.10G138400.1.p	61.96	92	35	0	95	186	32	123	3e-88	159
AT3G12500	Glyma.02G042500.3.p	65.85	82	28	0	74	155	69	150	8e-131	129
AT3G12500	Glyma.10G138400.1.p	61.73	81	31	0	246	326	165	245	3e-88	129
AT3G12500	Glyma.11G124500.1.p	59.68	62	25	0	182	243	118	179	5e-43	107
AT3G16920	Glyma.15G143600.1.p	80.69	290	56	0	50	339	23	312	6e-178	622
AT3G16920	Glyma.09G038500.1.p	80.34	290	57	0	50	339	22	311	2e-177	621
AT3G16920	Glyma.18G283400.1.p	72.69	260	71	0	49	308	35	294	1e-140	499
AT3G16920	Glyma.08G259200.1.p	72.69	260	71	0	49	308	32	291	1e-140	498
AT3G54420	Glyma.11G124500.1.p	77.5	200	45	0	74	273	36	235	2e-112	404
AT3G54420	Glyma.12G049200.1.p	73.08	208	56	0	66	273	73	280	1e-125	386
AT3G54420	Glyma.13G346700.1.p	76.47	119	28	0	155	273	156	274	9e-127	240
AT3G54420	Glyma.11G124600.1.p	61.86	118	45	0	66	183	48	165	1e-47	185
AT3G54420	Glyma.13G346700.1.p	72.04	93	26	0	65	157	65	157	9e-127	169
AT3G54420	Glyma.12G049100.1.p	69.62	79	24	0	74	152	36	114	7e-33	140
AT3G54420	Glyma.19G221800.1.p	63.38	71	26	0	152	222	124	194	5e-46	128
AT3G54420	Glyma.02G007400.1.p	56.34	71	31	0	152	222	129	199	7e-45	120
AT4G01700	Glyma.19G221800.1.p	75.72	243	59	0	37	279	30	272	4e-141	500
AT4G01700	Glyma.02G007400.1.p	74.29	245	63	0	35	279	33	277	6e-139	493
AT4G01700	Glyma.10G138400.1.p	72.79	136	37	0	44	179	29	164	1e-117	280
AT4G01700	Glyma.02G042500.1.p	55.48	155	69	0	126	280	166	320	3e-93	233
AT4G01700	Glyma.02G042500.3.p	55.48	155	69	0	126	280	159	313	1e-83	233
AT4G01700	Glyma.16G119200.1.p	55.56	144	64	0	136	279	174	317	1e-89	214
AT4G01700	Glyma.01G160100.1.p	52.52	139	66	0	141	279	134	272	1e-79	202
AT4G01700	Glyma.02G042500.2.p	55.64	133	59	0	126	258	166	298	7e-83	199
AT4G01700	Glyma.10G138400.1.p	76.54	81	19	0	199	279	165	245	1e-117	162
AT4G01700	Glyma.16G119200.1.p	54.55	88	40	0	38	125	78	165	1e-89	135
AT4G01700	Glyma.02G042500.1.p	54.55	88	40	0	38	125	81	168	3e-93	128
AT4G01700	Glyma.02G042500.2.p	54.55	88	40	0	38	125	81	168	7e-83	128
AT4G01700	Glyma.11G124500.1.p	61.97	71	27	0	131	201	114	184	9e-46	126
AT4G01700	Glyma.12G049200.1.p	57.75	71	30	0	131	201	159	229	1e-38	116
AT4G01700	Glyma.13G346700.1.p	58.06	62	26	0	140	201	162	223	2e-39	104
AT4G19720	Glyma.17G076100.1.p	48.21	168	87	0	33	200	47	214	3e-85	196
AT4G19720	Glyma.17G217000.1.p	42.86	140	80	0	33	172	57	196	9e-61	134
AT4G19720	Glyma.15G206400.1.p	52.08	96	46	0	33	128	45	140	2e-68	113
AT4G19720	Glyma.17G103500.1.p	44.55	110	61	0	66	175	73	182	3e-51	111
AT4G19720	Glyma.13G155800.1.p	37.4	131	82	0	45	175	54	184	8e-50	108
AT4G19720	Glyma.17G076100.1.p	54.22	83	38	0	265	347	288	370	3e-85	106
AT4G19730	Glyma.17G076100.1.p	53.26	184	86	0	35	218	47	230	3e-82	225
AT4G19730	Glyma.17G217000.1.p	44.59	148	82	0	31	178	53	200	3e-55	144
AT4G19730	Glyma.15G206400.1.p	53.13	96	45	0	35	130	45	140	2e-50	117
AT4G19730	Glyma.13G155800.1.p	51.55	97	47	0	81	177	88	184	2e-39	113
AT4G19730	Glyma.17G103500.1.p	49.48	97	49	0	81	177	86	182	2e-47	108
AT4G19740	Glyma.17G076100.1.p	47.12	104	55	0	1	104	112	215	2e-44	127
AT4G19740	Glyma.13G155800.1.p	52.56	78	37	0	1	78	107	184	3e-41	105
AT4G19740	Glyma.17G103500.1.p	50	78	39	0	1	78	105	182	3e-38	103
AT4G19750	Glyma.17G076100.1.p	48.29	205	106	0	23	227	38	242	5e-103	242
AT4G19750	Glyma.17G076100.1.p	47.69	130	68	0	223	352	241	370	5e-103	152
AT4G19750	Glyma.17G217000.1.p	42.86	126	72	0	227	352	254	379	3e-68	135
AT4G19750	Glyma.17G217000.1.p	37.41	147	92	0	25	171	50	196	3e-68	127
AT4G19750	Glyma.15G206400.1.p	50.5	101	50	0	27	127	40	140	3e-72	116
AT4G19750	Glyma.17G103500.1.p	48.51	101	52	0	78	178	86	186	7e-56	115
AT4G19750	Glyma.13G155800.1.p	47.57	103	54	0	76	178	86	188	3e-52	112
AT4G19750	Glyma.15G206400.1.p	37.5	128	80	0	225	352	235	362	3e-72	108
AT4G19760	Glyma.17G076100.1.p	51.04	192	94	0	38	229	45	236	1e-99	244
AT4G19760	Glyma.17G076100.1.p	48.33	120	62	0	246	365	254	373	1e-99	139
AT4G19760	Glyma.17G217000.1.p	46.34	123	66	0	243	365	260	382	2e-66	137
AT4G19760	Glyma.17G217000.1.p	38.73	142	87	0	38	179	55	196	2e-66	126
AT4G19760	Glyma.15G206400.1.p	52.94	102	48	0	34	135	39	140	3e-71	122
AT4G19760	Glyma.17G103500.1.p	47.42	97	51	0	86	182	86	182	1e-60	109
AT4G19760	Glyma.13G155800.1.p	46.46	99	53	0	84	182	86	184	3e-55	106
AT4G19770	Glyma.15G206400.1.p	38.91	221	135	0	34	254	142	362	1e-58	201
AT4G19770	Glyma.17G076100.1.p	46.15	130	70	0	125	254	241	370	4e-69	157
AT4G19770	Glyma.17G217000.1.p	41.5	147	86	0	111	257	236	382	1e-58	144
AT4G19770	Glyma.17G076100.1.p	46.67	105	56	0	1	105	112	216	4e-69	123
AT4G19770	Glyma.17G103500.1.p	37.31	134	84	0	111	244	219	352	9e-47	111
AT4G19770	Glyma.13G155800.1.p	34.33	134	88	0	111	244	221	354	5e-54	108
AT4G19800	Glyma.17G076100.1.p	50	194	97	0	1	194	25	218	9e-107	257
AT4G19800	Glyma.15G206400.1.p	38.91	221	135	0	121	341	142	362	7e-91	214
AT4G19800	Glyma.17G217000.1.p	43.31	157	89	0	7	163	41	197	2e-86	163
AT4G19800	Glyma.17G217000.1.p	44.52	155	86	0	190	344	228	382	2e-86	162
AT4G19800	Glyma.17G076100.1.p	46.15	130	70	0	212	341	241	370	9e-107	150
AT4G19800	Glyma.15G206400.1.p	47.32	112	59	0	7	118	29	140	7e-91	140
AT4G19800	Glyma.13G155800.1.p	55.1	98	44	0	68	165	87	184	7e-69	135
AT4G19800	Glyma.17G103500.1.p	52.58	97	46	0	69	165	86	182	2e-68	131
AT4G19800	Glyma.13G155800.1.p	37.68	138	86	0	194	331	217	354	7e-69	124
AT4G19800	Glyma.17G103500.1.p	39.86	138	83	0	194	331	215	352	2e-68	124
AT4G19810	Glyma.17G076100.1.p	64.36	188	67	0	28	215	31	218	2e-136	311
AT4G19810	Glyma.17G076100.1.p	55.24	143	64	0	224	366	231	373	2e-136	195
AT4G19810	Glyma.17G217000.1.p	45.86	157	85	0	28	184	41	197	1e-86	172
AT4G19810	Glyma.15G206400.1.p	56.03	116	51	0	24	139	25	140	6e-93	159
AT4G19810	Glyma.17G217000.1.p	48.06	129	67	0	238	366	254	382	1e-86	151
AT4G19810	Glyma.15G206400.1.p	43.94	132	74	0	236	367	235	366	6e-93	135
AT4G19810	Glyma.17G103500.1.p	48.48	99	51	0	89	187	85	183	4e-75	129
AT4G19810	Glyma.13G155800.1.p	48.48	99	51	0	89	187	87	185	4e-73	125
AT4G19810	Glyma.15G206800.1.p	47.12	104	55	0	2	105	3	106	4e-62	118
AT4G19810	Glyma.17G103500.1.p	40.52	116	69	0	238	353	237	352	4e-75	114
AT4G19810	Glyma.13G155800.1.p	37.07	116	73	0	238	353	239	354	4e-73	109
AT4G19810	Glyma.15G206800.1.p	40.15	137	82	0	55	191	58	194	4e-62	109
AT4G19810	Glyma.15G206800.1.p	56.94	72	31	0	295	366	292	363	4e-62	103
AT4G19820	Glyma.17G076100.1.p	57.07	184	79	0	26	209	31	214	7e-114	259
AT4G19820	Glyma.17G076100.1.p	48.92	139	71	0	223	361	232	370	7e-114	171
AT4G19820	Glyma.17G217000.1.p	43.59	156	88	0	26	181	41	196	1e-73	154
AT4G19820	Glyma.15G206400.1.p	44.7	132	73	0	6	137	9	140	4e-84	141
AT4G19820	Glyma.17G217000.1.p	44.44	126	70	0	236	361	254	379	1e-73	136
AT4G19820	Glyma.15G206400.1.p	41.41	128	75	0	234	361	235	362	4e-84	129
AT4G19820	Glyma.17G103500.1.p	48.48	99	51	0	87	185	85	183	7e-67	119
AT4G19820	Glyma.13G155800.1.p	46.94	98	52	0	88	185	88	185	3e-62	115
AT4G19820	Glyma.15G206800.1.p	48.31	89	46	0	10	98	13	101	5e-75	107
AT4G19820	Glyma.17G103500.1.p	37.93	116	72	0	236	351	237	352	7e-67	104
AT5G24090	Glyma.02G113600.1.p	64.25	207	74	0	15	221	10	216	7e-94	343
AT5G24090	Glyma.01G055200.1.p	63.77	207	75	0	15	221	10	216	6e-93	340
AT5G24090	Glyma.19G076200.1.p	47.73	264	138	0	16	279	31	294	9e-95	328
AT5G24090	Glyma.20G164600.1.p	67.31	156	51	0	30	185	28	183	1e-131	273
AT5G24090	Glyma.12G156600.1.p	62.73	161	60	0	14	174	12	172	4e-122	258
AT5G24090	Glyma.18G120700.1.p	64.71	153	54	0	21	173	17	169	6e-123	251
AT5G24090	Glyma.18G120200.1.p	60.84	166	65	0	8	173	4	169	3e-120	248
AT5G24090	Glyma.09G126200.1.p	63.19	144	53	0	31	174	28	171	4e-105	239
AT5G24090	Glyma.16G173000.1.p	63.19	144	53	0	31	174	27	170	6e-110	236
AT5G24090	Glyma.20G164900.1.p	61.22	147	57	0	30	176	28	174	3e-108	233
AT5G24090	Glyma.07G061600.1.p	60.42	144	57	0	30	173	22	165	7e-101	229
AT5G24090	Glyma.10G227700.1.p	65.08	126	44	0	177	302	179	304	1e-132	226
AT5G24090	Glyma.10G227700.1.p	72.07	111	31	0	30	140	29	139	1e-132	219
AT5G24090	Glyma.15G015100.1.p	59.31	145	59	0	14	158	10	154	8e-103	219
AT5G24090	Glyma.15G015100.2.p	59.31	145	59	0	14	158	10	154	8e-103	219
AT5G24090	Glyma.15G015100.3.p	59.31	145	59	0	14	158	10	154	8e-103	219
AT5G24090	Glyma.20G164600.1.p	63.2	125	46	0	178	302	177	301	1e-131	217
AT5G24090	Glyma.05G075000.1.p	56.64	143	62	0	16	158	12	154	3e-90	216
AT5G24090	Glyma.18G120700.1.p	63.11	122	45	0	177	298	170	291	6e-123	210
AT5G24090	Glyma.18G120200.1.p	59.52	126	51	0	177	302	170	295	3e-120	204
AT5G24090	Glyma.20G035400.1.p	58.2	122	51	0	178	299	175	296	1e-94	193
AT5G24090	Glyma.20G035400.2.p	58.2	122	51	0	178	299	175	296	1e-94	193
AT5G24090	Glyma.16G173000.1.p	56	125	55	0	178	302	173	297	6e-110	181
AT5G24090	Glyma.16G173000.2.p	56	125	55	0	178	302	171	295	1e-104	181
AT5G24090	Glyma.16G173000.2.p	63.89	108	39	0	31	138	27	134	1e-104	181
AT5G24090	Glyma.20G164900.1.p	55.2	125	56	0	178	302	175	299	3e-108	178
AT5G24090	Glyma.03G254300.1.p	53.17	126	59	0	14	139	10	135	4e-90	176
AT5G24090	Glyma.20G035400.1.p	47.62	147	77	0	12	158	7	153	1e-94	173
AT5G24090	Glyma.20G035400.2.p	47.62	147	77	0	12	158	7	153	1e-94	173
AT5G24090	Glyma.09G126200.1.p	50.39	127	63	0	176	302	165	291	4e-105	162
AT5G24090	Glyma.18G120800.1.p	55.56	108	48	0	8	115	4	111	1e-62	146
AT5G24090	Glyma.01G055200.1.p	57.47	87	37	0	212	298	206	292	6e-29	127
AT5G24090	Glyma.15G015100.1.p	57.32	82	35	0	180	261	185	266	8e-103	126
AT5G24090	Glyma.15G015100.2.p	57.32	82	35	0	180	261	185	266	8e-103	126
AT5G24090	Glyma.15G015100.3.p	57.32	82	35	0	180	261	185	266	8e-103	126
AT5G24090	Glyma.03G254300.1.p	54.32	81	37	0	177	257	176	256	4e-90	123
AT5G24090	Glyma.02G113600.1.p	53.85	91	42	0	212	302	206	296	2e-27	122
AT5G24090	Glyma.08G299700.1.p	57.95	88	37	0	211	298	209	296	2e-74	121
AT5G24090	Glyma.08G300300.1.p	52.22	90	43	0	37	126	20	109	1e-72	121
AT5G24090	Glyma.12G156600.1.p	63.64	66	24	0	178	243	175	240	4e-122	119
AT5G24090	Glyma.19G251900.1.p	46.75	77	41	0	178	254	49	125	8e-33	103

## Sheet: unique sub ids
Query id	Subject id	% identity	alignment length	mismatches	gap openings	q. start	q. end	s. start	s. end	e-value	bit score	T/F
AT1G02360	Glyma.02G007400.1.p	71.6	257	73	0	15	271	21	277	2e-140	497
AT1G02360	Glyma.10G138400.1.p	76.3	135	32	0	36	170	29	163	7e-121	294
AT1G05850	Glyma.08G259200.1.p	71.57	313	89	0	8	320	14	326	5e-169	593
AT1G05850	Glyma.18G283400.1.p	71.25	313	90	0	8	320	17	329	7e-170	595
AT3G12500	Glyma.01G160100.1.p	64.75	139	49	0	188	326	134	272	1e-103	238
AT3G12500	Glyma.02G042500.1.p	71.43	140	40	0	187	326	180	319	2e-140	275
AT3G12500	Glyma.16G119200.1.p	68.46	149	47	0	178	326	169	317	4e-147	277
AT3G16920	Glyma.09G038500.1.p	80.34	290	57	0	50	339	22	311	2e-177	621
AT3G16920	Glyma.15G143600.1.p	80.69	290	56	0	50	339	23	312	6e-178	622
AT3G54420	Glyma.11G124500.1.p	77.5	200	45	0	74	273	36	235	2e-112	404
AT3G54420	Glyma.11G124600.1.p	61.86	118	45	0	66	183	48	165	1e-47	185
AT3G54420	Glyma.12G049100.1.p	69.62	79	24	0	74	152	36	114	7e-33	140
AT3G54420	Glyma.12G049200.1.p	73.08	208	56	0	66	273	73	280	1e-125	386
AT3G54420	Glyma.13G346700.1.p	76.47	119	28	0	155	273	156	274	9e-127	240
AT4G01700	Glyma.19G221800.1.p	75.72	243	59	0	37	279	30	272	4e-141	500
AT4G19800	Glyma.13G155800.1.p	55.1	98	44	0	68	165	87	184	7e-69	135
AT4G19800	Glyma.15G206400.1.p	38.91	221	135	0	121	341	142	362	7e-91	214
AT4G19800	Glyma.17G103500.1.p	52.58	97	46	0	69	165	86	182	2e-68	131
AT4G19810	Glyma.15G206800.1.p	47.12	104	55	0	2	105	3	106	4e-62	118
AT4G19810	Glyma.17G076100.1.p	64.36	188	67	0	28	215	31	218	2e-136	311
AT4G19810	Glyma.17G217000.1.p	45.86	157	85	0	28	184	41	197	1e-86	172
AT5G24090	Glyma.01G055200.1.p	63.77	207	75	0	15	221	10	216	6e-93	340
AT5G24090	Glyma.02G113600.1.p	64.25	207	74	0	15	221	10	216	7e-94	343
AT5G24090	Glyma.03G254300.1.p	53.17	126	59	0	14	139	10	135	4e-90	176
AT5G24090	Glyma.05G075000.1.p	56.64	143	62	0	16	158	12	154	3e-90	216
AT5G24090	Glyma.07G061600.1.p	60.42	144	57	0	30	173	22	165	7e-101	229
AT5G24090	Glyma.08G299700.1.p	57.95	88	37	0	211	298	209	296	2e-74	121
AT5G24090	Glyma.08G300300.1.p	52.22	90	43	0	37	126	20	109	1e-72	121
AT5G24090	Glyma.09G126200.1.p	63.19	144	53	0	31	174	28	171	4e-105	239
AT5G24090	Glyma.10G227700.1.p	65.08	126	44	0	177	302	179	304	1e-132	226
AT5G24090	Glyma.12G156600.1.p	62.73	161	60	0	14	174	12	172	4e-122	258
AT5G24090	Glyma.15G015100.1.p	59.31	145	59	0	14	158	10	154	8e-103	219
AT5G24090	Glyma.16G173000.1.p	63.19	144	53	0	31	174	27	170	6e-110	236
AT5G24090	Glyma.18G120200.1.p	60.84	166	65	0	8	173	4	169	3e-120	248
AT5G24090	Glyma.18G120700.1.p	64.71	153	54	0	21	173	17	169	6e-123	251
AT5G24090	Glyma.18G120800.1.p	55.56	108	48	0	8	115	4	111	1e-62	146
AT5G24090	Glyma.19G076200.1.p	47.73	264	138	0	16	279	31	294	9e-95	328
AT5G24090	Glyma.19G251900.1.p	46.75	77	41	0	178	254	49	125	8e-33	103
AT5G24090	Glyma.20G035400.1.p	58.2	122	51	0	178	299	175	296	1e-94	193
AT5G24090	Glyma.20G164600.1.p	67.31	156	51	0	30	185	28	183	1e-131	273
AT5G24090	Glyma.20G164900.1.p	61.22	147	57	0	30	176	28	174	3e-108	233

## Sheet: hit standard results
#Batch CD-search tool	NIH/NLM/NCBI
#cdsid	QM3-qcdsearch-111EFBBBF316247B-193E7B83C162AA1B
#datatype	hitsStandard Results
#status	0
#Start time	2019-11-20T14:14:01	Run time	0:00:00:54
#status	success
Query	Hit type	PSSM-ID	From	To	E-Value	Bitscore	Accession	Short name	Incomplete	Superfamily
Q#1 - >Glyma.15G015100	specific	119356	27	306	2.40582e-124	374.654	cd02877	GH18_hevamine_XipI_class_III	-	cl10447
Q#1 - >Glyma.15G015100	superfamily	353071	27	306	2.40582e-124	374.654	cl10447	GH18_chitinase-like superfamily	-	-
Q#1 - >Glyma.15G015100	specific	270968	508	773	2.84242e-83	266.831	cd14066	STKc_IRAK	-	cl21453
Q#1 - >Glyma.15G015100	superfamily	354810	508	773	2.84242e-83	266.831	cl21453	PKc_like superfamily	-	-
Q#1 - >Glyma.15G015100	non-specific	197581	507	773	1.6779e-57	196.983	smart00219	TyrKc	-	cl21453
Q#1 - >Glyma.15G015100	non-specific	336778	507	773	2.88301e-52	182.697	pfam07714	Pkinase_Tyr	-	cl38241
Q#1 - >Glyma.15G015100	superfamily	336778	507	773	2.88301e-52	182.697	cl38241	Pkinase_Tyr superfamily	-	-
Q#1 - >Glyma.15G015100	specific	223589	507	771	3.96731e-33	131.788	COG0515	SPS1	C	cl21453
Q#1 - >Glyma.15G015100	specific	334217	27	295	2.68615e-31	123.268	pfam00704	Glyco_hydro_18	-	cl38006
Q#1 - >Glyma.15G015100	superfamily	334217	27	295	2.68615e-31	123.268	cl38006	Glyco_hydro_18 superfamily	-	-
Q#1 - >Glyma.15G015100	non-specific	240233	506	701	1.54552e-20	93.6721	PTZ00024	PTZ00024	C	cl36498
Q#1 - >Glyma.15G015100	superfamily	240233	506	701	1.54552e-20	93.6721	cl36498	PTZ00024 superfamily	C	-
Q#1 - >Glyma.15G015100	non-specific	274846	524	701	2.62221e-11	67.5623	TIGR03903	TOMM_kin_cyc	C	cl37341
Q#1 - >Glyma.15G015100	superfamily	274846	524	701	2.62221e-11	67.5623	cl37341	TOMM_kin_cyc superfamily	C	-
Q#1 - >Glyma.15G015100	non-specific	226000	87	310	5.84806e-09	58.3499	COG3469	Chi1	N	cl10447
Q#2 - >Glyma.17G217000	specific	119358	41	375	1.37913e-135	389.031	cd02879	GH18_plant_chitinase_class_V	-	cl10447
Q#2 - >Glyma.17G217000	superfamily	353071	41	375	1.37913e-135	389.031	cl10447	GH18_chitinase-like superfamily	-	-
Q#2 - >Glyma.17G217000	specific	214753	41	369	6.00381e-86	263.77	smart00636	Glyco_18	-	cl33392
Q#2 - >Glyma.17G217000	superfamily	214753	41	369	6.00381e-86	263.77	cl33392	Glyco_18 superfamily	-	-
Q#2 - >Glyma.17G217000	specific	334217	41	279	7.78529e-55	181.048	pfam00704	Glyco_hydro_18	-	cl38006
Q#2 - >Glyma.17G217000	superfamily	334217	41	279	7.78529e-55	181.048	cl38006	Glyco_hydro_18 superfamily	-	-
Q#2 - >Glyma.17G217000	non-specific	225862	46	374	5.43953e-45	160.287	COG3325	ChiA	-	cl34587
Q#2 - >Glyma.17G217000	superfamily	225862	46	374	5.43953e-45	160.287	cl34587	ChiA superfamily	-	-
Q#3 - >Glyma.16G119200	specific	306651	82	311	9.60433e-150	419.588	pfam00182	Glyco_hydro_19	-	cl27735
Q#3 - >Glyma.16G119200	superfamily	306651	82	311	9.60433e-150	419.588	cl27735	Glyco_hydro_19 superfamily	-	-
Q#3 - >Glyma.16G119200	specific	340359	82	311	8.76158e-119	340.948	cd00325	chitinase_GH19	-	cl00222
Q#3 - >Glyma.16G119200	superfamily	350962	82	311	8.76158e-119	340.948	cl00222	Lyz_like superfamily	-	-
Q#3 - >Glyma.16G119200	specific	333909	26	61	3.9358e-16	70.6338	pfam00187	Chitin_bind_1	-	cl16916
Q#3 - >Glyma.16G119200	superfamily	354287	26	61	3.9358e-16	70.6338	cl16916	ChtBD1 superfamily	-	-
Q#3 - >Glyma.16G119200	specific	211312	24	62	2.79848e-15	68.2848	cd06921	ChtBD1_GH19_hevein	-	cl16916
Q#3 - >Glyma.16G119200	specific	214593	25	62	1.84303e-13	63.1545	smart00270	ChtBD1	-	cl16916
Q#3 - >Glyma.16G119200	non-specific	225720	108	277	6.91439e-11	60.6161	COG3179	COG3179	-	cl00222
Q#4 - >Glyma.08G259200	specific	340359	74	298	1.38175e-77	236.558	cd00325	chitinase_GH19	-	cl00222
Q#4 - >Glyma.08G259200	superfamily	350962	74	298	1.38175e-77	236.558	cl00222	Lyz_like superfamily	-	-
Q#4 - >Glyma.08G259200	non-specific	306651	74	310	1.43589e-68	213.891	pfam00182	Glyco_hydro_19	-	cl27735
Q#4 - >Glyma.08G259200	superfamily	306651	74	310	1.43589e-68	213.891	cl27735	Glyco_hydro_19 superfamily	-	-
Q#4 - >Glyma.08G259200	non-specific	225720	176	228	0.00446046	37.5042	COG3179	COG3179	NC	cl00222
Q#5 - >Glyma.11G124500	specific	340359	38	235	1.98376e-88	260.826	cd00325	chitinase_GH19	-	cl00222
Q#5 - >Glyma.11G124500	superfamily	350962	38	235	1.98376e-88	260.826	cl00222	Lyz_like superfamily	-	-
Q#5 - >Glyma.11G124500	non-specific	306651	37	235	7.47958e-70	213.506	pfam00182	Glyco_hydro_19	-	cl27735
Q#5 - >Glyma.11G124500	superfamily	306651	37	235	7.47958e-70	213.506	cl27735	Glyco_hydro_19 superfamily	-	-
Q#6 - >Glyma.20G164900	specific	119356	28	297	2.78932e-139	393.914	cd02877	GH18_hevamine_XipI_class_III	-	cl10447
Q#6 - >Glyma.20G164900	superfamily	353071	28	297	2.78932e-139	393.914	cl10447	GH18_chitinase-like superfamily	-	-
Q#6 - >Glyma.20G164900	specific	334217	30	286	6.01583e-32	119.031	pfam00704	Glyco_hydro_18	-	cl38006
Q#6 - >Glyma.20G164900	superfamily	334217	30	286	6.01583e-32	119.031	cl38006	Glyco_hydro_18 superfamily	-	-
Q#6 - >Glyma.20G164900	non-specific	226000	36	281	9.53811e-08	52.1867	COG3469	Chi1	-	cl10447
Q#7 - >Glyma.11G124600	non-specific	340359	58	169	3.04402e-31	112.524	cd00325	chitinase_GH19	C	cl00222
Q#7 - >Glyma.11G124600	superfamily	350962	58	169	3.04402e-31	112.524	cl00222	Lyz_like superfamily	C	-
Q#7 - >Glyma.11G124600	non-specific	306651	57	165	4.93892e-22	88.7015	pfam00182	Glyco_hydro_19	C	cl27735
Q#7 - >Glyma.11G124600	superfamily	306651	57	165	4.93892e-22	88.7015	cl27735	Glyco_hydro_19 superfamily	C	-
Q#8 - >Glyma.19G221800	non-specific	306651	34	266	1.01762e-129	366.816	pfam00182	Glyco_hydro_19	-	cl27735
Q#8 - >Glyma.19G221800	superfamily	306651	34	266	1.01762e-129	366.816	cl27735	Glyco_hydro_19 superfamily	-	-
Q#8 - >Glyma.19G221800	specific	340359	35	266	1.86173e-119	340.948	cd00325	chitinase_GH19	-	cl00222
Q#8 - >Glyma.19G221800	superfamily	350962	35	266	1.86173e-119	340.948	cl00222	Lyz_like superfamily	-	-
Q#8 - >Glyma.19G221800	non-specific	225720	71	261	6.18592e-07	48.6749	COG3179	COG3179	-	cl00222
Q#9 - >Glyma.01G160100	non-specific	306651	33	266	5.96692e-138	388.002	pfam00182	Glyco_hydro_19	-	cl27735
Q#9 - >Glyma.01G160100	superfamily	306651	33	266	5.96692e-138	388.002	cl27735	Glyco_hydro_19 superfamily	-	-
Q#9 - >Glyma.01G160100	specific	340359	34	266	8.21949e-117	334.399	cd00325	chitinase_GH19	-	cl00222
Q#9 - >Glyma.01G160100	superfamily	350962	34	266	8.21949e-117	334.399	cl00222	Lyz_like superfamily	-	-
Q#9 - >Glyma.01G160100	non-specific	225720	81	230	5.46674e-12	63.3125	COG3179	COG3179	-	cl00222
Q#10 - >Glyma.07G061600	specific	119356	24	287	3.25762e-130	370.802	cd02877	GH18_hevamine_XipI_class_III	-	cl10447
Q#10 - >Glyma.07G061600	superfamily	353071	24	287	3.25762e-130	370.802	cl10447	GH18_chitinase-like superfamily	-	-
Q#10 - >Glyma.07G061600	specific	334217	23	278	3.75994e-30	114.023	pfam00704	Glyco_hydro_18	-	cl38006
Q#10 - >Glyma.07G061600	superfamily	334217	23	278	3.75994e-30	114.023	cl38006	Glyco_hydro_18 superfamily	-	-
Q#10 - >Glyma.07G061600	non-specific	226000	45	280	4.20602e-11	62.2019	COG3469	Chi1	-	cl10447
Q#11 - >Glyma.15G206800	non-specific	119358	27	356	8.96158e-117	340.496	cd02879	GH18_plant_chitinase_class_V	-	cl10447
Q#11 - >Glyma.15G206800	superfamily	353071	27	356	8.96158e-117	340.496	cl10447	GH18_chitinase-like superfamily	-	-
Q#11 - >Glyma.15G206800	specific	214753	30	350	1.27483e-80	249.518	smart00636	Glyco_18	-	cl33392
Q#11 - >Glyma.15G206800	superfamily	214753	30	350	1.27483e-80	249.518	cl33392	Glyco_18 superfamily	-	-
Q#11 - >Glyma.15G206800	specific	334217	31	350	1.82392e-56	184.9	pfam00704	Glyco_hydro_18	-	cl38006
Q#11 - >Glyma.15G206800	superfamily	334217	31	350	1.82392e-56	184.9	cl38006	Glyco_hydro_18 superfamily	-	-
Q#11 - >Glyma.15G206800	non-specific	225862	82	364	3.80446e-35	133.323	COG3325	ChiA	N	cl34587
Q#11 - >Glyma.15G206800	superfamily	225862	82	364	3.80446e-35	133.323	cl34587	ChiA superfamily	N	-
Q#12 - >Glyma.05G075000	specific	119356	26	296	1.22182e-126	361.942	cd02877	GH18_hevamine_XipI_class_III	-	cl10447
Q#12 - >Glyma.05G075000	superfamily	353071	26	296	1.22182e-126	361.942	cl10447	GH18_chitinase-like superfamily	-	-
Q#12 - >Glyma.05G075000	specific	334217	28	285	5.038e-27	105.934	pfam00704	Glyco_hydro_18	-	cl38006
Q#12 - >Glyma.05G075000	superfamily	334217	28	285	5.038e-27	105.934	cl38006	Glyco_hydro_18 superfamily	-	-
Q#12 - >Glyma.05G075000	non-specific	226000	89	280	9.13323e-09	55.2683	COG3469	Chi1	N	cl10447
Q#13 - >Glyma.15G143600	specific	340359	64	301	1.37787e-75	231.166	cd00325	chitinase_GH19	-	cl00222
Q#13 - >Glyma.15G143600	superfamily	350962	64	301	1.37787e-75	231.166	cl00222	Lyz_like superfamily	-	-
Q#13 - >Glyma.15G143600	non-specific	306651	64	301	1.12395e-66	208.499	pfam00182	Glyco_hydro_19	-	cl27735
Q#13 - >Glyma.15G143600	superfamily	306651	64	301	1.12395e-66	208.499	cl27735	Glyco_hydro_19 superfamily	-	-
Q#14 - >Glyma.02G113600	specific	119356	25	294	2.74971e-137	388.906	cd02877	GH18_hevamine_XipI_class_III	-	cl10447
Q#14 - >Glyma.02G113600	superfamily	353071	25	294	2.74971e-137	388.906	cl10447	GH18_chitinase-like superfamily	-	-
Q#14 - >Glyma.02G113600	specific	334217	27	283	2.73562e-33	122.498	pfam00704	Glyco_hydro_18	-	cl38006
Q#14 - >Glyma.02G113600	superfamily	334217	27	283	2.73562e-33	122.498	cl38006	Glyco_hydro_18 superfamily	-	-
Q#14 - >Glyma.02G113600	non-specific	226000	76	283	9.50679e-14	70.2911	COG3469	Chi1	N	cl10447
Q#15 - >Glyma.12G049200	specific	340359	83	280	1.08241e-76	232.707	cd00325	chitinase_GH19	-	cl00222
Q#15 - >Glyma.12G049200	superfamily	350962	83	280	1.08241e-76	232.707	cl00222	Lyz_like superfamily	-	-
Q#15 - >Glyma.12G049200	non-specific	306651	82	280	2.01733e-55	178.453	pfam00182	Glyco_hydro_19	-	cl27735
Q#15 - >Glyma.12G049200	superfamily	306651	82	280	2.01733e-55	178.453	cl27735	Glyco_hydro_19 superfamily	-	-
Q#15 - >Glyma.12G049200	specific	211311	39	62	9.27116e-09	50.0766	cd00035	ChtBD1	N	cl16916
Q#15 - >Glyma.12G049200	superfamily	354287	39	62	9.27116e-09	50.0766	cl16916	ChtBD1 superfamily	N	-
Q#15 - >Glyma.12G049200	specific	333909	39	62	2.83044e-08	48.6774	pfam00187	Chitin_bind_1	N	cl16916
Q#15 - >Glyma.12G049200	specific	214593	39	65	2.26375e-07	46.2057	smart00270	ChtBD1	N	cl16916
Q#16 - >Glyma.19G076200	specific	119356	45	312	9.23736e-126	360.401	cd02877	GH18_hevamine_XipI_class_III	-	cl10447
Q#16 - >Glyma.19G076200	superfamily	353071	45	312	9.23736e-126	360.401	cl10447	GH18_chitinase-like superfamily	-	-
Q#16 - >Glyma.19G076200	specific	334217	47	303	4.61978e-28	109.016	pfam00704	Glyco_hydro_18	-	cl38006
Q#16 - >Glyma.19G076200	superfamily	334217	47	303	4.61978e-28	109.016	cl38006	Glyco_hydro_18 superfamily	-	-
Q#16 - >Glyma.19G076200	non-specific	226000	96	298	4.44745e-09	56.4239	COG3469	Chi1	N	cl10447
Q#17 - >Glyma.13G155800	specific	119358	25	359	7.15958e-122	353.978	cd02879	GH18_plant_chitinase_class_V	-	cl10447
Q#17 - >Glyma.13G155800	superfamily	353071	25	359	7.15958e-122	353.978	cl10447	GH18_chitinase-like superfamily	-	-
Q#17 - >Glyma.13G155800	specific	214753	39	354	3.42197e-72	228.332	smart00636	Glyco_18	-	cl33392
Q#17 - >Glyma.13G155800	superfamily	214753	39	354	3.42197e-72	228.332	cl33392	Glyco_18 superfamily	-	-
Q#17 - >Glyma.13G155800	specific	334217	44	264	4.65922e-50	168.721	pfam00704	Glyco_hydro_18	-	cl38006
Q#17 - >Glyma.13G155800	superfamily	334217	44	264	4.65922e-50	168.721	cl38006	Glyco_hydro_18 superfamily	-	-
Q#17 - >Glyma.13G155800	non-specific	225862	39	349	4.44641e-33	127.93	COG3325	ChiA	-	cl34587
Q#17 - >Glyma.13G155800	superfamily	225862	39	349	4.44641e-33	127.93	cl34587	ChiA superfamily	-	-
Q#18 - >Glyma.17G103500	specific	119358	24	357	2.58492e-125	362.452	cd02879	GH18_plant_chitinase_class_V	-	cl10447
Q#18 - >Glyma.17G103500	superfamily	353071	24	357	2.58492e-125	362.452	cl10447	GH18_chitinase-like superfamily	-	-
Q#18 - >Glyma.17G103500	specific	214753	38	352	3.70892e-77	241.043	smart00636	Glyco_18	-	cl33392
Q#18 - >Glyma.17G103500	superfamily	214753	38	352	3.70892e-77	241.043	cl33392	Glyco_18 superfamily	-	-
Q#18 - >Glyma.17G103500	specific	334217	43	352	3.0414e-54	179.507	pfam00704	Glyco_hydro_18	-	cl38006
Q#18 - >Glyma.17G103500	superfamily	334217	43	352	3.0414e-54	179.507	cl38006	Glyco_hydro_18 superfamily	-	-
Q#18 - >Glyma.17G103500	non-specific	225862	38	347	5.03693e-36	136.019	COG3325	ChiA	-	cl34587
Q#18 - >Glyma.17G103500	superfamily	225862	38	347	5.03693e-36	136.019	cl34587	ChiA superfamily	-	-
Q#19 - >Glyma.13G346700	specific	340359	76	274	3.85164e-78	236.173	cd00325	chitinase_GH19	-	cl00222
Q#19 - >Glyma.13G346700	superfamily	350962	76	274	3.85164e-78	236.173	cl00222	Lyz_like superfamily	-	-
Q#19 - >Glyma.13G346700	non-specific	306651	75	274	6.62566e-57	181.92	pfam00182	Glyco_hydro_19	-	cl27735
Q#19 - >Glyma.13G346700	superfamily	306651	75	274	6.62566e-57	181.92	cl27735	Glyco_hydro_19 superfamily	-	-
Q#19 - >Glyma.13G346700	specific	333909	32	55	1.57014e-08	49.0626	pfam00187	Chitin_bind_1	N	cl16916
Q#19 - >Glyma.13G346700	superfamily	354287	32	55	1.57014e-08	49.0626	cl16916	ChtBD1 superfamily	N	-
Q#19 - >Glyma.13G346700	specific	211311	32	60	3.82655e-08	48.1506	cd00035	ChtBD1	N	cl16916
Q#19 - >Glyma.13G346700	specific	214593	24	60	2.31173e-07	46.2057	smart00270	ChtBD1	-	cl16916
Q#20 - >Glyma.12G156600	specific	119356	28	296	1.54212e-140	397.38	cd02877	GH18_hevamine_XipI_class_III	-	cl10447
Q#20 - >Glyma.12G156600	superfamily	353071	28	296	1.54212e-140	397.38	cl10447	GH18_chitinase-like superfamily	-	-
Q#20 - >Glyma.12G156600	specific	334217	30	285	1.86895e-32	120.186	pfam00704	Glyco_hydro_18	-	cl38006
Q#20 - >Glyma.12G156600	superfamily	334217	30	285	1.86895e-32	120.186	cl38006	Glyco_hydro_18 superfamily	-	-
Q#20 - >Glyma.12G156600	non-specific	226000	36	289	1.57362e-11	63.7427	COG3469	Chi1	-	cl10447
Q#21 - >Glyma.09G126200	specific	119356	27	289	1.41564e-133	379.276	cd02877	GH18_hevamine_XipI_class_III	-	cl10447
Q#21 - >Glyma.09G126200	superfamily	353071	27	289	1.41564e-133	379.276	cl10447	GH18_chitinase-like superfamily	-	-
Q#21 - >Glyma.09G126200	specific	334217	29	278	2.66305e-28	109.016	pfam00704	Glyco_hydro_18	-	cl38006
Q#21 - >Glyma.09G126200	superfamily	334217	29	278	2.66305e-28	109.016	cl38006	Glyco_hydro_18 superfamily	-	-
Q#21 - >Glyma.09G126200	non-specific	226000	35	273	1.35384e-06	48.7199	COG3469	Chi1	-	cl10447
Q#22 - >Glyma.10G138400	non-specific	306651	29	239	1.81248e-109	314.428	pfam00182	Glyco_hydro_19	-	cl27735
Q#22 - >Glyma.10G138400	superfamily	306651	29	239	1.81248e-109	314.428	cl27735	Glyco_hydro_19 superfamily	-	-
Q#22 - >Glyma.10G138400	specific	340359	29	239	6.0068e-97	282.782	cd00325	chitinase_GH19	-	cl00222
Q#22 - >Glyma.10G138400	superfamily	350962	29	239	6.0068e-97	282.782	cl00222	Lyz_like superfamily	-	-
Q#23 - >Glyma.17G076100	specific	119358	31	366	1.36568e-141	403.669	cd02879	GH18_plant_chitinase_class_V	-	cl10447
Q#23 - >Glyma.17G076100	superfamily	353071	31	366	1.36568e-141	403.669	cl10447	GH18_chitinase-like superfamily	-	-
Q#23 - >Glyma.17G076100	specific	214753	32	360	2.10006e-92	279.948	smart00636	Glyco_18	-	cl33392
Q#23 - >Glyma.17G076100	superfamily	214753	32	360	2.10006e-92	279.948	cl33392	Glyco_18 superfamily	-	-
Q#23 - >Glyma.17G076100	specific	334217	33	360	1.39307e-67	213.79	pfam00704	Glyco_hydro_18	-	cl38006
Q#23 - >Glyma.17G076100	superfamily	334217	33	360	1.39307e-67	213.79	cl38006	Glyco_hydro_18 superfamily	-	-
Q#23 - >Glyma.17G076100	non-specific	225862	21	374	1.79025e-42	153.353	COG3325	ChiA	-	cl34587
Q#23 - >Glyma.17G076100	superfamily	225862	21	374	1.79025e-42	153.353	cl34587	ChiA superfamily	-	-
Q#24 - >Glyma.08G300300	non-specific	119356	26	243	2.29671e-92	272.961	cd02877	GH18_hevamine_XipI_class_III	-	cl10447
Q#24 - >Glyma.08G300300	superfamily	353071	26	243	2.29671e-92	272.961	cl10447	GH18_chitinase-like superfamily	-	-
Q#24 - >Glyma.08G300300	specific	334217	22	232	3.68837e-17	77.8144	pfam00704	Glyco_hydro_18	-	cl38006
Q#24 - >Glyma.08G300300	superfamily	334217	22	232	3.68837e-17	77.8144	cl38006	Glyco_hydro_18 superfamily	-	-
Q#24 - >Glyma.08G300300	non-specific	226000	36	186	2.03484e-10	59.5055	COG3469	Chi1	C	cl10447
Q#25 - >Glyma.02G042500	specific	306651	84	313	1.44228e-152	426.907	pfam00182	Glyco_hydro_19	-	cl27735
Q#25 - >Glyma.02G042500	superfamily	306651	84	313	1.44228e-152	426.907	cl27735	Glyco_hydro_19 superfamily	-	-
Q#25 - >Glyma.02G042500	specific	340359	85	313	7.42144e-122	349.037	cd00325	chitinase_GH19	-	cl00222
Q#25 - >Glyma.02G042500	superfamily	350962	85	313	7.42144e-122	349.037	cl00222	Lyz_like superfamily	-	-
Q#25 - >Glyma.02G042500	specific	211312	24	63	1.08655e-16	72.1368	cd06921	ChtBD1_GH19_hevein	-	cl16916
Q#25 - >Glyma.02G042500	superfamily	354287	24	63	1.08655e-16	72.1368	cl16916	ChtBD1 superfamily	-	-
Q#25 - >Glyma.02G042500	non-specific	225720	131	289	1.45194e-15	73.7129	COG3179	COG3179	-	cl00222
Q#25 - >Glyma.02G042500	specific	333909	26	61	1.98674e-15	68.7078	pfam00187	Chitin_bind_1	-	cl16916
Q#25 - >Glyma.02G042500	specific	214593	25	62	3.79325e-13	62.3841	smart00270	ChtBD1	-	cl16916
Q#26 - >Glyma.18G120700	specific	119356	26	292	6.59745e-141	398.151	cd02877	GH18_hevamine_XipI_class_III	-	cl10447
Q#26 - >Glyma.18G120700	superfamily	353071	26	292	6.59745e-141	398.151	cl10447	GH18_chitinase-like superfamily	-	-
Q#26 - >Glyma.18G120700	specific	334217	27	282	1.52713e-38	135.979	pfam00704	Glyco_hydro_18	-	cl38006
Q#26 - >Glyma.18G120700	superfamily	334217	27	282	1.52713e-38	135.979	cl38006	Glyco_hydro_18 superfamily	-	-
Q#26 - >Glyma.18G120700	non-specific	226000	25	282	2.62544e-16	77.6099	COG3469	Chi1	-	cl10447
Q#27 - >Glyma.09G038500	specific	340359	63	300	1.00131e-77	236.558	cd00325	chitinase_GH19	-	cl00222
Q#27 - >Glyma.09G038500	superfamily	350962	63	300	1.00131e-77	236.558	cl00222	Lyz_like superfamily	-	-
Q#27 - >Glyma.09G038500	non-specific	306651	63	300	1.96449e-67	210.425	pfam00182	Glyco_hydro_19	-	cl27735
Q#27 - >Glyma.09G038500	superfamily	306651	63	300	1.96449e-67	210.425	cl27735	Glyco_hydro_19 superfamily	-	-
Q#28 - >Glyma.20G164600	specific	119356	28	299	1.53841e-138	392.373	cd02877	GH18_hevamine_XipI_class_III	-	cl10447
Q#28 - >Glyma.20G164600	superfamily	353071	28	299	1.53841e-138	392.373	cl10447	GH18_chitinase-like superfamily	-	-
Q#28 - >Glyma.20G164600	specific	334217	30	288	5.26748e-37	132.513	pfam00704	Glyco_hydro_18	-	cl38006
Q#28 - >Glyma.20G164600	superfamily	334217	30	288	5.26748e-37	132.513	cl38006	Glyco_hydro_18 superfamily	-	-
Q#28 - >Glyma.20G164600	non-specific	226000	52	284	1.16808e-09	58.3499	COG3469	Chi1	-	cl10447
Q#28 - >Glyma.20G164600	non-specific	214753	51	247	0.00386228	38.0431	smart00636	Glyco_18	C	cl33392
Q#28 - >Glyma.20G164600	superfamily	214753	51	247	0.00386228	38.0431	cl33392	Glyco_18 superfamily	C	-
Q#29 - >Glyma.03G254300	specific	119356	26	301	3.05857e-140	396.61	cd02877	GH18_hevamine_XipI_class_III	-	cl10447
Q#29 - >Glyma.03G254300	superfamily	353071	26	301	3.05857e-140	396.61	cl10447	GH18_chitinase-like superfamily	-	-
Q#29 - >Glyma.03G254300	specific	334217	28	290	3.72343e-36	130.202	pfam00704	Glyco_hydro_18	-	cl38006
Q#29 - >Glyma.03G254300	superfamily	334217	28	290	3.72343e-36	130.202	cl38006	Glyco_hydro_18 superfamily	-	-
Q#29 - >Glyma.03G254300	non-specific	226000	50	293	1.17835e-16	78.7655	COG3469	Chi1	-	cl10447
Q#29 - >Glyma.03G254300	non-specific	234735	83	125	0.00476789	37.4145	PRK00358	pyrH	C	cl00452
Q#29 - >Glyma.03G254300	superfamily	351098	83	125	0.00476789	37.4145	cl00452	AAK superfamily	C	-
Q#30 - >Glyma.02G007400	non-specific	306651	42	271	1.00427e-126	359.882	pfam00182	Glyco_hydro_19	-	cl27735
Q#30 - >Glyma.02G007400	superfamily	306651	42	271	1.00427e-126	359.882	cl27735	Glyco_hydro_19 superfamily	-	-
Q#30 - >Glyma.02G007400	specific	340359	42	271	1.56373e-116	333.629	cd00325	chitinase_GH19	-	cl00222
Q#30 - >Glyma.02G007400	superfamily	350962	42	271	1.56373e-116	333.629	cl00222	Lyz_like superfamily	-	-
Q#30 - >Glyma.02G007400	non-specific	225720	86	266	5.22646e-06	45.9785	COG3179	COG3179	-	cl00222
Q#31 - >Glyma.16G173000	specific	119356	26	295	3.44688e-140	396.225	cd02877	GH18_hevamine_XipI_class_III	-	cl10447
Q#31 - >Glyma.16G173000	superfamily	353071	26	295	3.44688e-140	396.225	cl10447	GH18_chitinase-like superfamily	-	-
Q#31 - >Glyma.16G173000	specific	334217	28	284	5.54654e-35	126.735	pfam00704	Glyco_hydro_18	-	cl38006
Q#31 - >Glyma.16G173000	superfamily	334217	28	284	5.54654e-35	126.735	cl38006	Glyco_hydro_18 superfamily	-	-
Q#31 - >Glyma.16G173000	non-specific	226000	34	280	1.37825e-09	57.9647	COG3469	Chi1	-	cl10447
Q#32 - >Glyma.19G251900	non-specific	119356	8	141	2.91572e-37	128.126	cd02877	GH18_hevamine_XipI_class_III	-	cl10447
Q#32 - >Glyma.19G251900	superfamily	353071	8	141	2.91572e-37	128.126	cl10447	GH18_chitinase-like superfamily	-	-
Q#32 - >Glyma.19G251900	non-specific	334217	55	127	0.00198584	36.9832	pfam00704	Glyco_hydro_18	N	cl38006
Q#32 - >Glyma.19G251900	superfamily	334217	55	127	0.00198584	36.9832	cl38006	Glyco_hydro_18 superfamily	N	-
Q#33 - >Glyma.08G299700	specific	119356	26	297	7.53459e-136	385.439	cd02877	GH18_hevamine_XipI_class_III	-	cl10447
Q#33 - >Glyma.08G299700	superfamily	353071	26	297	7.53459e-136	385.439	cl10447	GH18_chitinase-like superfamily	-	-
Q#33 - >Glyma.08G299700	specific	334217	27	287	2.26513e-32	120.186	pfam00704	Glyco_hydro_18	-	cl38006
Q#33 - >Glyma.08G299700	superfamily	334217	27	287	2.26513e-32	120.186	cl38006	Glyco_hydro_18 superfamily	-	-
Q#33 - >Glyma.08G299700	non-specific	226000	34	287	2.97251e-17	80.3063	COG3469	Chi1	-	cl10447
Q#34 - >Glyma.18G120800	non-specific	119356	28	206	4.21563e-77	232.515	cd02877	GH18_hevamine_XipI_class_III	C	cl10447
Q#34 - >Glyma.18G120800	superfamily	353071	28	206	4.21563e-77	232.515	cl10447	GH18_chitinase-like superfamily	C	-
Q#34 - >Glyma.18G120800	specific	334217	28	206	8.08492e-15	70.4956	pfam00704	Glyco_hydro_18	C	cl38006
Q#34 - >Glyma.18G120800	superfamily	334217	28	206	8.08492e-15	70.4956	cl38006	Glyco_hydro_18 superfamily	C	-
Q#35 - >Glyma.01G055200	specific	119356	25	294	3.42731e-140	396.225	cd02877	GH18_hevamine_XipI_class_III	-	cl10447
Q#35 - >Glyma.01G055200	superfamily	353071	25	294	3.42731e-140	396.225	cl10447	GH18_chitinase-like superfamily	-	-
Q#35 - >Glyma.01G055200	specific	334217	27	283	2.96128e-35	127.505	pfam00704	Glyco_hydro_18	-	cl38006
Q#35 - >Glyma.01G055200	superfamily	334217	27	283	2.96128e-35	127.505	cl38006	Glyco_hydro_18 superfamily	-	-
Q#35 - >Glyma.01G055200	non-specific	226000	76	284	2.21758e-16	77.9951	COG3469	Chi1	N	cl10447
Q#36 - >Glyma.20G035400	specific	119356	26	295	7.66407e-114	346.534	cd02877	GH18_hevamine_XipI_class_III	-	cl10447
Q#36 - >Glyma.20G035400	superfamily	353071	26	295	7.66407e-114	346.534	cl10447	GH18_chitinase-like superfamily	-	-
Q#36 - >Glyma.20G035400	specific	270968	487	752	1.23126e-92	291.099	cd14066	STKc_IRAK	-	cl21453
Q#36 - >Glyma.20G035400	superfamily	354810	487	752	1.23126e-92	291.099	cl21453	PKc_like superfamily	-	-
Q#36 - >Glyma.20G035400	non-specific	214568	484	752	4.32639e-53	184.674	smart00221	STYKc	-	cl33378
Q#36 - >Glyma.20G035400	superfamily	214568	484	752	4.32639e-53	184.674	cl33378	STYKc superfamily	-	-
Q#36 - >Glyma.20G035400	non-specific	336778	484	682	2.84089e-49	174.223	pfam07714	Pkinase_Tyr	-	cl38241
Q#36 - >Glyma.20G035400	superfamily	336778	484	682	2.84089e-49	174.223	cl38241	Pkinase_Tyr superfamily	-	-
Q#36 - >Glyma.20G035400	specific	223589	480	749	2.36265e-34	135.64	COG0515	SPS1	C	cl21453
Q#36 - >Glyma.20G035400	specific	334217	27	286	1.84288e-25	106.319	pfam00704	Glyco_hydro_18	-	cl38006
Q#36 - >Glyma.20G035400	superfamily	334217	27	286	1.84288e-25	106.319	cl38006	Glyco_hydro_18 superfamily	-	-
Q#36 - >Glyma.20G035400	non-specific	215061	391	752	5.32778e-21	98.3816	PLN00113	PLN00113	N	cl33413
Q#36 - >Glyma.20G035400	superfamily	215061	391	752	5.32778e-21	98.3816	cl33413	PLN00113 superfamily	N	-
Q#36 - >Glyma.20G035400	non-specific	274846	503	679	2.35904e-11	67.5623	TIGR03903	TOMM_kin_cyc	C	cl37341
Q#36 - >Glyma.20G035400	superfamily	274846	503	679	2.35904e-11	67.5623	cl37341	TOMM_kin_cyc superfamily	C	-
Q#36 - >Glyma.20G035400	non-specific	226000	49	287	1.26345e-06	51.0311	COG3469	Chi1	-	cl10447
Q#37 - >Glyma.18G120200	specific	119356	26	293	1.49772e-137	389.676	cd02877	GH18_hevamine_XipI_class_III	-	cl10447
Q#37 - >Glyma.18G120200	superfamily	353071	26	293	1.49772e-137	389.676	cl10447	GH18_chitinase-like superfamily	-	-
Q#37 - >Glyma.18G120200	specific	334217	27	282	2.68068e-37	132.898	pfam00704	Glyco_hydro_18	-	cl38006
Q#37 - >Glyma.18G120200	superfamily	334217	27	282	2.68068e-37	132.898	cl38006	Glyco_hydro_18 superfamily	-	-
Q#37 - >Glyma.18G120200	non-specific	226000	77	282	5.91889e-19	85.3139	COG3469	Chi1	N	cl10447
Q#37 - >Glyma.18G120200	non-specific	214753	93	241	0.00224044	38.8135	smart00636	Glyco_18	C	cl33392
Q#37 - >Glyma.18G120200	superfamily	214753	93	241	0.00224044	38.8135	cl33392	Glyco_18 superfamily	C	-
Q#38 - >Glyma.12G049100	non-specific	340359	38	114	3.12056e-20	81.3231	cd00325	chitinase_GH19	C	cl00222
Q#38 - >Glyma.12G049100	superfamily	350962	38	114	3.12056e-20	81.3231	cl00222	Lyz_like superfamily	C	-
Q#38 - >Glyma.12G049100	non-specific	306651	37	114	1.05758e-14	66.7451	pfam00182	Glyco_hydro_19	C	cl27735
Q#38 - >Glyma.12G049100	superfamily	306651	37	114	1.05758e-14	66.7451	cl27735	Glyco_hydro_19 superfamily	C	-
Q#39 - >Glyma.18G283400	specific	340359	77	301	7.21106e-78	237.329	cd00325	chitinase_GH19	-	cl00222
Q#39 - >Glyma.18G283400	superfamily	350962	77	301	7.21106e-78	237.329	cl00222	Lyz_like superfamily	-	-
Q#39 - >Glyma.18G283400	non-specific	306651	77	301	3.88296e-68	212.736	pfam00182	Glyco_hydro_19	-	cl27735
Q#39 - >Glyma.18G283400	superfamily	306651	77	301	3.88296e-68	212.736	cl27735	Glyco_hydro_19 superfamily	-	-
Q#39 - >Glyma.18G283400	non-specific	225720	179	231	0.00390196	37.8894	COG3179	COG3179	NC	cl00222
Q#40 - >Glyma.10G227700	specific	119356	29	302	3.47309e-143	404.314	cd02877	GH18_hevamine_XipI_class_III	-	cl10447
Q#40 - >Glyma.10G227700	superfamily	353071	29	302	3.47309e-143	404.314	cl10447	GH18_chitinase-like superfamily	-	-
Q#40 - >Glyma.10G227700	specific	334217	31	291	1.01823e-36	131.742	pfam00704	Glyco_hydro_18	-	cl38006
Q#40 - >Glyma.10G227700	superfamily	334217	31	291	1.01823e-36	131.742	cl38006	Glyco_hydro_18 superfamily	-	-
Q#40 - >Glyma.10G227700	non-specific	226000	80	287	3.42745e-11	62.9723	COG3469	Chi1	N	cl10447
Q#40 - >Glyma.10G227700	non-specific	214753	34	250	0.00114551	39.9691	smart00636	Glyco_18	C	cl33392
Q#40 - >Glyma.10G227700	superfamily	214753	34	250	0.00114551	39.9691	cl33392	Glyco_18 superfamily	C	-
Q#41 - >Glyma.15G206400	specific	119358	26	358	2.72134e-140	414.454	cd02879	GH18_plant_chitinase_class_V	-	cl10447
Q#41 - >Glyma.15G206400	superfamily	353071	26	358	2.72134e-140	414.454	cl10447	GH18_chitinase-like superfamily	-	-
Q#41 - >Glyma.15G206400	specific	270968	451	717	1.31532e-84	269.142	cd14066	STKc_IRAK	-	cl21453
Q#41 - >Glyma.15G206400	superfamily	354810	451	717	1.31532e-84	269.142	cl21453	PKc_like superfamily	-	-
Q#41 - >Glyma.15G206400	specific	214753	31	352	1.71741e-76	249.903	smart00636	Glyco_18	-	cl33392
Q#41 - >Glyma.15G206400	superfamily	214753	31	352	1.71741e-76	249.903	cl33392	Glyco_18 superfamily	-	-
Q#41 - >Glyma.15G206400	specific	334217	31	265	1.36599e-53	185.67	pfam00704	Glyco_hydro_18	-	cl38006
Q#41 - >Glyma.15G206400	superfamily	334217	31	265	1.36599e-53	185.67	cl38006	Glyco_hydro_18 superfamily	-	-
Q#41 - >Glyma.15G206400	non-specific	214568	446	716	2.51862e-53	185.06	smart00221	STYKc	-	cl33378
Q#41 - >Glyma.15G206400	superfamily	214568	446	716	2.51862e-53	185.06	cl33378	STYKc superfamily	-	-
Q#41 - >Glyma.15G206400	non-specific	336778	445	716	4.00023e-49	173.452	pfam07714	Pkinase_Tyr	-	cl38241
Q#41 - >Glyma.15G206400	superfamily	336778	445	716	4.00023e-49	173.452	cl38241	Pkinase_Tyr superfamily	-	-
Q#41 - >Glyma.15G206400	specific	223589	445	714	2.48289e-33	132.558	COG0515	SPS1	C	cl21453
Q#41 - >Glyma.15G206400	non-specific	225862	35	364	1.97013e-32	131.012	COG3325	ChiA	-	cl34587
Q#41 - >Glyma.15G206400	superfamily	225862	35	364	1.97013e-32	131.012	cl34587	ChiA superfamily	-	-
Q#41 - >Glyma.15G206400	non-specific	215036	425	644	4.13111e-17	83.3345	PLN00034	PLN00034	C	cl33408
Q#41 - >Glyma.15G206400	superfamily	215036	425	644	4.13111e-17	83.3345	cl33408	PLN00034 superfamily	C	-
Q#41 - >Glyma.15G206400	non-specific	274846	468	645	6.27715e-10	62.5547	TIGR03903	TOMM_kin_cyc	C	cl37341
Q#41 - >Glyma.15G206400	superfamily	274846	468	645	6.27715e-10	62.5547	cl37341	TOMM_kin_cyc superfamily	C	-

## Sheet: sorted CDD
Query	Hit type	PSSM-ID	From	To	E-Value	Bitscore	Accession	Short name	Incomplete	Superfamily
Q#1 - >Glyma.15G015100	specific	119356	27	306	2.40582e-124	374.654	cd02877	GH18_hevamine_XipI_class_III	-	cl10447
Q#2 - >Glyma.17G217000	specific	119358	41	375	1.37913e-135	389.031	cd02879	GH18_plant_chitinase_class_V	-	cl10447
Q#3 - >Glyma.16G119200	specific	306651	82	311	9.60433e-150	419.588	pfam00182	Glyco_hydro_19	-	cl27735
Q#4 - >Glyma.08G259200	specific	340359	74	298	1.38175e-77	236.558	cd00325	chitinase_GH19	-	cl00222
Q#5 - >Glyma.11G124500	specific	340359	38	235	1.98376e-88	260.826	cd00325	chitinase_GH19	-	cl00222
Q#6 - >Glyma.20G164900	specific	119356	28	297	2.78932e-139	393.914	cd02877	GH18_hevamine_XipI_class_III	-	cl10447
Q#7 - >Glyma.11G124600	non-specific	340359	58	169	3.04402e-31	112.524	cd00325	chitinase_GH19	C	cl00222
Q#8 - >Glyma.19G221800	non-specific	306651	34	266	1.01762e-129	366.816	pfam00182	Glyco_hydro_19	-	cl27735
Q#9 - >Glyma.01G160100	non-specific	306651	33	266	5.96692e-138	388.002	pfam00182	Glyco_hydro_19	-	cl27735
Q#10 - >Glyma.07G061600	specific	334217	23	278	3.75994e-30	114.023	pfam00704	Glyco_hydro_18	-	cl38006
Q#11 - >Glyma.15G206800	non-specific	119358	27	356	8.96158e-117	340.496	cd02879	GH18_plant_chitinase_class_V	-	cl10447
Q#12 - >Glyma.05G075000	specific	334217	28	285	5.038e-27	105.934	pfam00704	Glyco_hydro_18	-	cl38006
Q#13 - >Glyma.15G143600	specific	340359	64	301	1.37787e-75	231.166	cd00325	chitinase_GH19	-	cl00222
Q#14 - >Glyma.02G113600	specific	334217	27	283	2.73562e-33	122.498	pfam00704	Glyco_hydro_18	-	cl38006
Q#15 - >Glyma.12G049200	specific	340359	83	280	1.08241e-76	232.707	cd00325	chitinase_GH19	-	cl00222
Q#16 - >Glyma.19G076200	specific	334217	47	303	4.61978e-28	109.016	pfam00704	Glyco_hydro_18	-	cl38006
Q#17 - >Glyma.13G155800	specific	119358	25	359	7.15958e-122	353.978	cd02879	GH18_plant_chitinase_class_V	-	cl10447
Q#18 - >Glyma.17G103500	specific	119358	24	357	2.58492e-125	362.452	cd02879	GH18_plant_chitinase_class_V	-	cl10447
Q#19 - >Glyma.13G346700	specific	340359	76	274	3.85164e-78	236.173	cd00325	chitinase_GH19	-	cl00222
Q#20 - >Glyma.12G156600	specific	334217	30	285	1.86895e-32	120.186	pfam00704	Glyco_hydro_18	-	cl38006
Q#21 - >Glyma.09G126200	specific	334217	29	278	2.66305e-28	109.016	pfam00704	Glyco_hydro_18	-	cl38006
Q#22 - >Glyma.10G138400	non-specific	306651	29	239	1.81248e-109	314.428	pfam00182	Glyco_hydro_19	-	cl27735
Q#23 - >Glyma.17G076100	specific	119358	31	366	1.36568e-141	403.669	cd02879	GH18_plant_chitinase_class_V	-	cl10447
Q#24 - >Glyma.08G300300	specific	334217	22	232	3.68837e-17	77.8144	pfam00704	Glyco_hydro_18	-	cl38006
Q#25 - >Glyma.02G042500	specific	306651	84	313	1.44228e-152	426.907	pfam00182	Glyco_hydro_19	-	cl27735
Q#26 - >Glyma.18G120700	specific	334217	27	282	1.52713e-38	135.979	pfam00704	Glyco_hydro_18	-	cl38006
Q#27 - >Glyma.09G038500	specific	340359	63	300	1.00131e-77	236.558	cd00325	chitinase_GH19	-	cl00222
Q#28 - >Glyma.20G164600	specific	334217	30	288	5.26748e-37	132.513	pfam00704	Glyco_hydro_18	-	cl38006
Q#29 - >Glyma.03G254300	specific	334217	28	290	3.72343e-36	130.202	pfam00704	Glyco_hydro_18	-	cl38006
Q#30 - >Glyma.02G007400	non-specific	306651	42	271	1.00427e-126	359.882	pfam00182	Glyco_hydro_19	-	cl27735
Q#31 - >Glyma.16G173000	specific	334217	28	284	5.54654e-35	126.735	pfam00704	Glyco_hydro_18	-	cl38006
Q#32 - >Glyma.19G251900	non-specific	119356	8	141	2.91572e-37	128.126	cd02877	GH18_hevamine_XipI_class_III	-	cl10447
Q#33 - >Glyma.08G299700	specific	334217	27	287	2.26513e-32	120.186	pfam00704	Glyco_hydro_18	-	cl38006
Q#34 - >Glyma.18G120800	specific	334217	28	206	8.08492e-15	70.4956	pfam00704	Glyco_hydro_18	C	cl38006
Q#35 - >Glyma.01G055200	specific	334217	27	283	2.96128e-35	127.505	pfam00704	Glyco_hydro_18	-	cl38006
Q#36 - >Glyma.20G035400	specific	119356	26	295	7.66407e-114	346.534	cd02877	GH18_hevamine_XipI_class_III	-	cl10447
Q#37 - >Glyma.18G120200	specific	334217	27	282	2.68068e-37	132.898	pfam00704	Glyco_hydro_18	-	cl38006
Q#38 - >Glyma.12G049100	non-specific	340359	38	114	3.12056e-20	81.3231	cd00325	chitinase_GH19	C	cl00222
Q#39 - >Glyma.18G283400	specific	340359	77	301	7.21106e-78	237.329	cd00325	chitinase_GH19	-	cl00222
Q#40 - >Glyma.10G227700	specific	334217	31	291	1.01823e-36	131.742	pfam00704	Glyco_hydro_18	-	cl38006
Q#41 - >Glyma.15G206400	specific	119358	26	358	2.72134e-140	414.454	cd02879	GH18_plant_chitinase_class_V	-	cl10447

## Sheet: Truncated sesqs CDD
Query	Hit type	PSSM-ID	From	To	E-Value	Bitscore	Accession	Short name	Incomplete	Superfamily
Q#7 - >Glyma.11G124600	non-specific	340359	58	169	3.04402e-31	112.524	cd00325	chitinase_GH19	C	cl00222
Q#34 - >Glyma.18G120800	specific	334217	28	206	8.08492e-15	70.4956	pfam00704	Glyco_hydro_18	C	cl38006
Q#38 - >Glyma.12G049100	non-specific	340359	38	114	3.12056e-20	81.3231	cd00325	chitinase_GH19	C	cl00222

## Sheet: finally(38 members）
S.No.	Name	Gene ID	Class	Protein length(aa)	Mol.Wt.(Da)	PI(pH)	Instability Index	GRAVY	Arabidopsis orthologue locus	Arabidopsis locus description
1	Gm_chitinaseI-1	Glyma.01G160100	Ⅰ	275	30182.5	5.34	38.39	-0.331	AT3G12500	BASIC CHITINASE, PR3
2	Gm_chitinaseI-2	Glyma.02G042500	Ⅰ	320	34341.3	7.4	29.21	-0.404	AT3G12500	BASIC CHITINASE, PR3
3	Gm_chitinaseI-3	Glyma.16G119200	Ⅰ	317	34445.6	8.1	38.56	-0.35	AT3G12500	BASIC CHITINASE, PR3
4	Gm_chitinaseII-1	Glyma.02G007400	Ⅱ	281	31229.4	8.83	49.95	-0.29	AT1G02360	Chitinase family protein
5	Gm_chitinaseII-2	Glyma.08G259200	Ⅱ	326	36029.9	5.83	34.73	-0.18	AT1G05850	CHITINASE-LIKE PROTEIN 1
6	Gm_chitinaseII-3	Glyma.09G038500	Ⅱ	317	34709.2	7.01	34.06	-0.266	AT3G16920	Encodes a chitinase-like protein
7	Gm_chitinaseII-4	Glyma.10G138400	Ⅱ	245	27411.7	8.66	42.22	-0.578	AT1G02360	Chitinase family protein
8	Gm_chitinaseII-5	Glyma.15G143600	Ⅱ	318	34889.5	6.97	34.32	-0.254	AT3G16920	Encodes a chitinase-like protein
9	Gm_chitinaseII-6	Glyma.18G283400	Ⅱ	329	36375.3	5.91	37.68	-0.176	AT1G05850	CHITINASE-LIKE PROTEIN 1
10	Gm_chitinaseII-7	Glyma.19G221800	Ⅱ	272	29961	6.8	36.74	-0.181	AT4G01700	Chitinase family protein
11	Gm_chitinaseIII-1	Glyma.01G055200	Ⅲ	296	31735.7	5.39	35.54	-0.113	AT5G24090	Chitinase A (class III)
12	Gm_chitinaseIII-2	Glyma.02G113600	Ⅲ	296	31687.5	5.18	34.54	-0.106	AT5G24090	Chitinase A (class III)
13	Gm_chitinaseIII-3	Glyma.03G254300	Ⅲ	303	32588.9	8.97	38.48	-0.231	AT5G24090	Chitinase A (class III)
14	Gm_chitinaseIII-4	Glyma.05G075000	Ⅲ	298	32643.3	9.41	38.72	-0.115	AT5G24090	Chitinase A (class III)
15	Gm_chitinaseIII-5	Glyma.07G061600	Ⅲ	289	31297.3	6.31	23.17	-0.068	AT5G24090	Chitinase A (class III)
16	Gm_chitinaseIII-6	Glyma.08G299700	Ⅲ	300	32004.5	8.08	38.61	0.024	AT5G24090	Chitinase A (class III)
17	Gm_chitinaseIII-7	Glyma.08G300300	Ⅲ	245	25864.4	4.87	35.41	0.106	AT5G24090	Chitinase A (class III)
18	Gm_chitinaseIII-8	Glyma.09G126200	Ⅲ	292	30880.2	4.07	33.02	-0.016	AT5G24090	Chitinase A (class III)
19	Gm_chitinaseIII-9	Glyma.10G227700	Ⅲ	304	32429.8	7.58	39.3	0.049	AT5G24090	Chitinase A (class III)
20	Gm_chitinaseIII-10	Glyma.12G156600	Ⅲ	298	31508.4	5.51	30.94	-0.05	AT5G24090	Chitinase A (class III)
21	Gm_chitinaseIII-11	Glyma.15G015100	Ⅲ	820	91012.7	6.31	35.59	-0.141	AT5G24090	Chitinase A (class III)
22	Gm_chitinaseIII-12	Glyma.16G173000	Ⅲ	297	31768.5	5.01	34	-0.043	AT5G24090	Chitinase A (class III)
23	Gm_chitinaseIII-13	Glyma.18G120200	Ⅲ	295	31225.3	5.87	35.97	0.095	AT5G24090	Chitinase A (class III)
24	Gm_chitinaseIII-14	Glyma.18G120700	Ⅲ	295	31266.5	7.5	32.96	0.045	AT5G24090	Chitinase A (class III)
25	Gm_chitinaseIII-15	Glyma.19G076200	Ⅲ	316	34753.5	9.42	37.34	-0.238	AT5G24090	Chitinase A (class III)
26	Gm_chitinaseIII-16	Glyma.19G251900	Ⅲ	148	16384.6	8.91	37.51	-0.124	AT5G24090	Chitinase A (class III)
27	Gm_chitinaseIII-17	Glyma.20G035400	Ⅲ	800	88944.7	7.93	42.27	-0.17	AT5G24090	Chitinase A (class III)
28	Gm_chitinaseIII-18	Glyma.20G164600	Ⅲ	301	32393	9.34	41.78	-0.017	AT5G24090	Chitinase A (class III)
29	Gm_chitinaseIII-19	Glyma.20G164900	Ⅲ	299	32114.6	4.27	38.89	-0.092	AT5G24090	Chitinase A (class III)
30	Gm_chitinaseIV-1	Glyma.11G124500	Ⅳ	235	25871.8	4.9	34.87	-0.261	AT3G54420	CHITINASE CLASS IV
31	Gm_chitinaseIV-2	Glyma.12G049200	Ⅳ	280	30569.1	4.94	26.76	-0.276	AT3G54420	CHITINASE CLASS IV
32	Gm_chitinaseIV-3	Glyma.13G346700	Ⅳ	274	29829	5.02	28.58	-0.301	AT3G54420	CHITINASE CLASS IV
33	Gm_chitinaseV-1	Glyma.13G155800	Ⅴ	379	41065.4	4.78	16.18	0.141	AT4G19800	Glycoside hydrolase, family 18
34	Gm_chitinaseV-2	Glyma.15G206400	Ⅴ	762	86075.2	6.4	39.94	-0.167	AT4G19800	Glycoside hydrolase, family 18
35	Gm_chitinaseV-3	Glyma.15G206800	Ⅴ	365	40085.1	8.92	34.77	-0.304	AT4G19810	CLASS V CHITINASE
36	Gm_chitinaseV-4	Glyma.17G076100	Ⅴ	374	41252.2	8.79	33.08	-0.102	AT4G19810	CLASS V CHITINASE
37	Gm_chitinaseV-5	Glyma.17G103500	Ⅴ	377	41059.9	9.11	18.08	0.158	AT4G19800	CLASS V CHITINASE
38	Gm_chitinaseV-6	Glyma.17G217000	Ⅴ	384	43291.9	6.14	32.33	-0.228	AT4G19810	CLASS V CHITINASE
